# Supplementary material for: Identification and characteristics of wheat Lr orthologs in three rye inbred lines
Source: PLoS One. 2023 Jul 13;18(7):e0288520. doi: 10.1371/journal.pone.0288520 (PMC10343146; doi:10.1371/journal.pone.0288520)
Supplement: S8 Table — a. Full RNA-seq results for Lr genes orthologs (ScLr) in all three rye lines. b. Data statistics summary for RNA-seq libraries based on FASTQC v0.11.8 analysis (before adapter trimming). (XLSX) [file pone.0288520.s014.xlsx]

## Sheet: (a) RNA-seq_ScLr_genes
Comparison	Gene ID	Gene name	Description	BaseMean	Estimated_FoldChange	log2_Estimated_FoldChange	Wald_stat	p_value_not_adjusted	FDR_adjusted_p_value	Standard_error_estimate	Sample_1_raw_counts_component_1	Sample_2_raw_counts_component_1	Sample_3_raw_counts_component_1	Sample_1_raw_counts_component_2	Sample_2_raw_counts_component_2	Sample_3_raw_counts_component_2	Sample_1_normalized_counts_component_1	Sample_2_normalized_counts_component_1	Sample_3_normalized_counts_component_1	Sample_1_normalized_counts_component_2	Sample_2_normalized_counts_component_2	Sample_3_normalized_counts_component_2	seqid	start	end	strand	GO_ids
D33_C20_vs_D33_MT20	SECCEUnv1G0527350	ScLr1_1	Disease resistance protein (NBS-LRR class) family	15.23	0.85	-0.23	-0.396081	0.692045	0.877367	0.59	12	17	13	20	11	20	12.66	15.66	13.69	17.12	11.7	20.57	chrUn	1117233	1121084	+	GO:0043531
D33_C20_vs_D33_NC20	SECCEUnv1G0527350	ScLr1_1	Disease resistance protein (NBS-LRR class) family	12.71	1.18099	0.24	-0.416743	0.676867	0.997162	0.58	12	17	13	13	13	9	12.52	15.34	13.41	11.08	14.28	9.62	chrUn	1117233	1121084	+	GO:0043531
D33_C36_vs_D33_MT36	SECCEUnv1G0527350	ScLr1_1	Disease resistance protein (NBS-LRR class) family	77.09	1.11	0.15	0.265644	0.790514	0.897933	0.57	37	69	136	106	42	74	34.42	77.46	131.54	101.47	38.8	78.87	chrUn	1117233	1121084	+	GO:0043531
D33_C36_vs_D33_NC36	SECCEUnv1G0527350	ScLr1_1	Disease resistance protein (NBS-LRR class) family	88.99	0.852635	-0.23	0.485293	0.627468	0.999932	0.48	37	69	136	98	93	102	34.47	77.74	133.27	93.02	109.52	85.89	chrUn	1117233	1121084	+	GO:0043531
D33_NC20_vs_D33_MT20	SECCEUnv1G0527350	ScLr1_1	Disease resistance protein (NBS-LRR class) family	14.09	0.72	-0.47	-0.783532	0.433314	0.679267	0.6	13	13	9	20	11	20	11.15	14.6	9.74	16.88	11.64	20.56	chrUn	1117233	1121084	+	GO:0043531
D33_NC36_vs_D33_MT36	SECCEUnv1G0527350	ScLr1_1	Disease resistance protein (NBS-LRR class) family	85.38	1.3	0.38	0.948658	0.342795	0.568058	0.4	98	93	102	106	42	74	93.85	109.95	85.85	102.6	39.37	80.66	chrUn	1117233	1121084	+	GO:0043531
L318_C20_vs_L318_MT20	SECCEUnv1G0527350	ScLr1_1	Disease resistance protein (NBS-LRR class) family	0.51	0.58	-0.78	-0.192854	0.847073	filtered_out_in_independent_filtering	4.05	1	0	0	0	0	2	1.26	0	0	0	0	1.79	chrUn	1117233	1121084	+	GO:0043531
D33_C20_vs_D33_MT20	SECCEUnv1G0527300	ScLr1_2	NBS-LRR disease resistance protein-like protein	124.5	0.89	-0.17	-0.499243	0.617608	0.844741	0.34	112	168	74	132	158	112	118.19	154.73	77.93	112.97	168.01	115.18	chrUn	1005758	1010008	+	GO:0043531
D33_C20_vs_D33_NC20	SECCEUnv1G0527300	ScLr1_2	NBS-LRR disease resistance protein-like protein	98.63	1.39474	0.48	-1.30059	0.193399	0.981975	0.37	112	168	74	130	52	74	116.87	151.57	76.31	110.84	57.12	79.09	chrUn	1005758	1010008	+	GO:0043531
D33_C36_vs_D33_MT36	SECCEUnv1G0527300	ScLr1_2	NBS-LRR disease resistance protein-like protein	169.99	0.74	-0.44	-1.92435	0.0543104	0.202163	0.23	148	113	173	206	182	209	137.67	126.86	167.32	197.2	168.12	222.76	chrUn	1005758	1010008	+	GO:0043531
D33_C36_vs_D33_NC36	SECCEUnv1G0527300	ScLr1_2	NBS-LRR disease resistance protein-like protein	153.55	0.895025	-0.16	0.540982	0.58852	0.999932	0.29	148	113	173	160	182	143	137.86	127.31	169.52	151.87	214.34	120.42	chrUn	1005758	1010008	+	GO:0043531
D33_NC20_vs_D33_MT20	SECCEUnv1G0527300	ScLr1_2	NBS-LRR disease resistance protein-like protein	107.29	0.64	-0.65	-1.92682	0.0540018	0.19913	0.34	130	52	74	132	158	112	111.51	58.39	80.09	111.4	167.2	115.14	chrUn	1005758	1010008	+	GO:0043531
D33_NC36_vs_D33_MT36	SECCEUnv1G0527300	ScLr1_2	NBS-LRR disease resistance protein-like protein	181.09	0.82	-0.29	-1.03031	0.302866	0.527547	0.29	160	182	143	206	182	209	153.23	215.17	120.35	199.39	170.62	227.8	chrUn	1005758	1010008	+	GO:0043531
D39_C20_vs_D39_MT20	SECCEUnv1G0527300	ScLr1_2	NBS-LRR disease resistance protein-like protein	9.12	0.48	-1.07	-1.39096	0.164237	0.567929	0.77	6	9	3	16	11	10	6.34	8.41	2.89	15.4	10.04	11.63	chrUn	1005758	1010008	+	GO:0043531
D39_C20_vs_D39_NC20	SECCEUnv1G0527300	ScLr1_2	NBS-LRR disease resistance protein-like protein	7.7	0.619854	-0.69	0.852901	0.393714	filtered_out_in_independent_filtering	0.81	6	9	3	8	12	8	6.29	8.4	2.9	7.72	12.98	7.9	chrUn	1005758	1010008	+	GO:0043531
D39_C36_vs_D39_MT36	SECCEUnv1G0527300	ScLr1_2	NBS-LRR disease resistance protein-like protein	11.51	0.93	-0.1	-0.143867	0.885606	0.95706	0.71	14	13	5	9	13	15	15.13	13.14	5.01	8.86	10.69	16.22	chrUn	1005758	1010008	+	GO:0043531
D39_C36_vs_D39_NC36	SECCEUnv1G0527300	ScLr1_2	NBS-LRR disease resistance protein-like protein	12.72	0.716978	-0.48	0.751646	0.452264	0.814668	0.64	14	13	5	14	16	14	14.58	12.49	4.81	13.32	14.99	16.12	chrUn	1005758	1010008	+	GO:0043531
D39_NC20_vs_D39_MT20	SECCEUnv1G0527300	ScLr1_2	NBS-LRR disease resistance protein-like protein	10.8	0.77	-0.38	-0.548657	0.583241	filtered_out_in_independent_filtering	0.69	8	12	8	16	11	10	7.63	12.83	7.77	15.16	9.95	11.47	chrUn	1005758	1010008	+	GO:0043531
D39_NC36_vs_D39_MT36	SECCEUnv1G0527300	ScLr1_2	NBS-LRR disease resistance protein-like protein	13.52	1.3	0.38	0.665942	0.505448	0.991055	0.57	14	16	14	9	13	15	13.78	15.38	16.59	8.74	10.5	16.13	chrUn	1005758	1010008	+	GO:0043531
L318_C20_vs_L318_MT20	SECCEUnv1G0527300	ScLr1_2	NBS-LRR disease resistance protein-like protein	597.79	1.09	0.13	0.379469	0.704339	0.996203	0.33	314	764	935	485	606	625	395.49	701.43	774.48	559.75	595.65	559.96	chrUn	1005758	1010008	+	GO:0043531
L318_C20_vs_L318_NC20	SECCEUnv1G0527300	ScLr1_2	NBS-LRR disease resistance protein-like protein	576.47	1.02811	0.04	-0.131893	0.895069	0.993227	0.32	314	764	935	570	516	480	368.29	661.73	724.03	603.75	510.06	590.94	chrUn	1005758	1010008	+	GO:0043531
L318_C36_vs_L318_MT36	SECCEUnv1G0527300	ScLr1_2	NBS-LRR disease resistance protein-like protein	831.98	0.95	-0.07	-0.472244	0.636752	0.832718	0.15	771	842	812	829	791	970	794.83	854.31	786.52	863.67	772.15	920.4	chrUn	1005758	1010008	+	GO:0043531
L318_C36_vs_L318_NC36	SECCEUnv1G0527300	ScLr1_2	NBS-LRR disease resistance protein-like protein	844.04	0.933033	-0.1	0.714995	0.474612	0.742747	0.14	771	842	812	795	962	953	793.92	864.59	788.16	896.44	828.32	892.78	chrUn	1005758	1010008	+	GO:0043531
L318_NC20_vs_L318_MT20	SECCEUnv1G0527300	ScLr1_2	NBS-LRR disease resistance protein-like protein	541.66	1.06	0.08	0.524943	0.599623	0.855177	0.15	570	516	480	485	606	625	595.55	495.82	579.74	511.69	551.23	515.95	chrUn	1005758	1010008	+	GO:0043531
L318_NC36_vs_L318_MT36	SECCEUnv1G0527300	ScLr1_2	NBS-LRR disease resistance protein-like protein	876.93	1.02	0.02	0.153577	0.877943	0.967124	0.15	795	962	953	829	791	970	914.77	849.54	888.45	872.35	793.13	943.36	chrUn	1005758	1010008	+	GO:0043531
D33_C20_vs_D33_MT20	SECCE7Rv1G0454480	ScLr1_3	Disease resistance protein (NBS-LRR class) family	9.38	0.43	-1.2	-1.61867	0.105519	0.377491	0.74	5	7	5	13	11	16	5.28	6.45	5.27	11.13	11.7	16.45	chr7R	2798231	2802741	+	GO:0004672,GO:0005524,GO:0005829,GO:0006468,GO:0016301,GO:0016310
D33_C20_vs_D33_NC20	SECCE7Rv1G0454480	ScLr1_3	Disease resistance protein (NBS-LRR class) family	6.12	0.846745	-0.24	0.255975	0.79797	filtered_out_in_independent_filtering	0.95	5	7	5	2	6	11	5.22	6.32	5.16	1.71	6.59	11.76	chr7R	2798231	2802741	+	GO:0004672,GO:0005524,GO:0005829,GO:0006468,GO:0016301,GO:0016310
D33_C36_vs_D33_MT36	SECCE7Rv1G0454480	ScLr1_3	Disease resistance protein (NBS-LRR class) family	33.49	1.12	0.16	0.342622	0.731883	0.863507	0.46	23	34	48	35	25	36	21.4	38.17	46.42	33.5	23.09	38.37	chr7R	2798231	2802741	+	GO:0004672,GO:0005524,GO:0005829,GO:0006468,GO:0016301,GO:0016310
D33_C36_vs_D33_NC36	SECCE7Rv1G0454480	ScLr1_3	Disease resistance protein (NBS-LRR class) family	39.75	0.806642	-0.31	0.690129	0.490113	0.999932	0.45	23	34	48	59	25	55	21.42	38.31	47.04	56	29.44	46.32	chr7R	2798231	2802741	+	GO:0004672,GO:0005524,GO:0005829,GO:0006468,GO:0016301,GO:0016310
D33_NC20_vs_D33_MT20	SECCE7Rv1G0454480	ScLr1_3	Disease resistance protein (NBS-LRR class) family	9.9	0.51	-0.96	-1.15135	0.249587	0.504065	0.83	2	6	11	13	11	16	1.72	6.74	11.9	10.97	11.64	16.45	chr7R	2798231	2802741	+	GO:0004672,GO:0005524,GO:0005829,GO:0006468,GO:0016301,GO:0016310
D33_NC36_vs_D33_MT36	SECCE7Rv1G0454480	ScLr1_3	Disease resistance protein (NBS-LRR class) family	38.15	1.38	0.47	1.09732	0.272502	0.495102	0.42	59	25	55	35	25	36	56.5	29.56	46.29	33.88	23.44	39.24	chr7R	2798231	2802741	+	GO:0004672,GO:0005524,GO:0005829,GO:0006468,GO:0016301,GO:0016310
D39_C20_vs_D39_MT20	SECCE7Rv1G0454480	ScLr1_3	Disease resistance protein (NBS-LRR class) family	0.67	0.34	-1.54	-0.507783	0.611606	filtered_out_in_independent_filtering	3.03	0	1	0	2	0	1	0	0.93	0	1.93	0	1.16	chr7R	2798231	2802741	+	GO:0004672,GO:0005524,GO:0005829,GO:0006468,GO:0016301,GO:0016310
D39_C20_vs_D39_NC20	SECCE7Rv1G0454480	ScLr1_3	Disease resistance protein (NBS-LRR class) family	0.82	0.264255	-1.92	0.796024	0.426018	filtered_out_in_independent_filtering	2.42	0	1	0	2	1	1	0	0.93	0	1.93	1.08	0.99	chr7R	2798231	2802741	+	GO:0004672,GO:0005524,GO:0005829,GO:0006468,GO:0016301,GO:0016310
D39_C36_vs_D39_MT36	SECCE7Rv1G0454480	ScLr1_3	Disease resistance protein (NBS-LRR class) family	0.88	0.63	-0.66	-0.181559	0.855929	filtered_out_in_independent_filtering	3.64	0	2	0	0	0	3	0	2.02	0	0	0	3.24	chr7R	2798231	2802741	+	GO:0004672,GO:0005524,GO:0005829,GO:0006468,GO:0016301,GO:0016310
D39_C36_vs_D39_NC36	SECCE7Rv1G0454480	ScLr1_3	Disease resistance protein (NBS-LRR class) family	0.48	1.77769	0.83	-0.209474	0.834078	filtered_out_in_independent_filtering	3.97	0	2	0	1	0	0	0	1.92	0	0.95	0	0	chr7R	2798231	2802741	+	GO:0004672,GO:0005524,GO:0005829,GO:0006468,GO:0016301,GO:0016310
D39_NC20_vs_D39_MT20	SECCE7Rv1G0454480	ScLr1_3	Disease resistance protein (NBS-LRR class) family	1.17	1.31	0.39	0.193184	0.846815	filtered_out_in_independent_filtering	2.02	2	1	1	2	0	1	1.91	1.07	0.97	1.9	0	1.15	chr7R	2798231	2802741	+	GO:0004672,GO:0005524,GO:0005829,GO:0006468,GO:0016301,GO:0016310
D39_NC36_vs_D39_MT36	SECCE7Rv1G0454480	ScLr1_3	Disease resistance protein (NBS-LRR class) family	0.7	0.35	-1.51	-0.394877	0.692934	filtered_out_in_independent_filtering	3.83	1	0	0	0	0	3	0.98	0	0	0	0	3.23	chr7R	2798231	2802741	+	GO:0004672,GO:0005524,GO:0005829,GO:0006468,GO:0016301,GO:0016310
L318_C20_vs_L318_MT20	SECCE7Rv1G0454480	ScLr1_3	Disease resistance protein (NBS-LRR class) family	155.11	0.98	-0.03	-0.0681205	0.94569	0.999623	0.38	98	137	255	170	143	149	123.43	125.78	211.22	196.2	140.56	133.49	chr7R	2798231	2802741	+	GO:0004672,GO:0005524,GO:0005829,GO:0006468,GO:0016301,GO:0016310
L318_C20_vs_L318_NC20	SECCE7Rv1G0454480	ScLr1_3	Disease resistance protein (NBS-LRR class) family	181.75	0.655197	-0.61	1.80167	0.0715971	0.604804	0.34	98	137	255	177	252	181	114.94	118.66	197.46	187.48	249.1	222.83	chr7R	2798231	2802741	+	GO:0004672,GO:0005524,GO:0005829,GO:0006468,GO:0016301,GO:0016310
L318_C36_vs_L318_MT36	SECCE7Rv1G0454480	ScLr1_3	Disease resistance protein (NBS-LRR class) family	204.82	0.75	-0.41	-1.9389	0.0525132	0.211536	0.21	175	184	165	224	275	211	180.41	186.69	159.82	233.37	268.45	200.21	chr7R	2798231	2802741	+	GO:0004672,GO:0005524,GO:0005829,GO:0006468,GO:0016301,GO:0016310
L318_C36_vs_L318_NC36	SECCE7Rv1G0454480	ScLr1_3	Disease resistance protein (NBS-LRR class) family	159.18	1.23971	0.31	-1.61163	0.107042	0.370198	0.2	175	184	165	131	163	147	180.2	188.94	160.16	147.72	140.35	137.71	chr7R	2798231	2802741	+	GO:0004672,GO:0005524,GO:0005829,GO:0006468,GO:0016301,GO:0016310
L318_NC20_vs_L318_MT20	SECCE7Rv1G0454480	ScLr1_3	Disease resistance protein (NBS-LRR class) family	179.69	1.5	0.58	2.30682	0.0210649	0.174043	0.25	177	252	181	170	143	149	184.94	242.15	218.61	179.36	130.08	123	chr7R	2798231	2802741	+	GO:0004672,GO:0005524,GO:0005829,GO:0006468,GO:0016301,GO:0016310
L318_NC36_vs_L318_MT36	SECCE7Rv1G0454480	ScLr1_3	Disease resistance protein (NBS-LRR class) family	191.4	0.6	-0.73	-3.28929	0.00100442	0.0253072	0.22	131	163	147	224	275	211	150.74	143.94	137.04	235.71	275.74	205.21	chr7R	2798231	2802741	+	GO:0004672,GO:0005524,GO:0005829,GO:0006468,GO:0016301,GO:0016310
D33_C20_vs_D33_MT20	SECCE7Rv1G0454510	ScLr1_4	Disease resistance protein (NBS-LRR class) family	10.73	0.28	-1.83	-2.13532	0.032735	0.19657	0.86	2	5	7	12	27	11	2.11	4.6	7.37	10.27	28.71	11.31	chr7R	2865333	2869649	+	GO:0004672,GO:0005524,GO:0005829,GO:0006468,GO:0016301,GO:0016310
D33_C20_vs_D33_NC20	SECCE7Rv1G0454510	ScLr1_4	Disease resistance protein (NBS-LRR class) family	6.8	0.510506	-0.97	1.04591	0.295602	0.997162	0.93	2	5	7	15	10	3	2.09	4.51	7.22	12.79	10.98	3.21	chr7R	2865333	2869649	+	GO:0004672,GO:0005524,GO:0005829,GO:0006468,GO:0016301,GO:0016310
D33_C36_vs_D33_MT36	SECCE7Rv1G0454510	ScLr1_4	Disease resistance protein (NBS-LRR class) family	34.91	0.73	-0.45	-0.783019	0.433616	0.661939	0.58	20	26	42	48	19	54	18.6	29.19	40.62	45.95	17.55	57.55	chr7R	2865333	2869649	+	GO:0004672,GO:0005524,GO:0005829,GO:0006468,GO:0016301,GO:0016310
D33_C36_vs_D33_NC36	SECCE7Rv1G0454510	ScLr1_4	Disease resistance protein (NBS-LRR class) family	33.62	0.795536	-0.33	0.745421	0.456017	0.999932	0.45	20	26	42	38	40	35	18.63	29.29	41.16	36.07	47.11	29.47	chr7R	2865333	2869649	+	GO:0004672,GO:0005524,GO:0005829,GO:0006468,GO:0016301,GO:0016310
D33_NC20_vs_D33_MT20	SECCE7Rv1G0454510	ScLr1_4	Disease resistance protein (NBS-LRR class) family	12.89	0.55	-0.85	-1.09093	0.275306	0.532057	0.78	15	10	3	12	27	11	12.87	11.23	3.25	10.13	28.57	11.31	chr7R	2865333	2869649	+	GO:0004672,GO:0005524,GO:0005829,GO:0006468,GO:0016301,GO:0016310
D33_NC36_vs_D33_MT36	SECCE7Rv1G0454510	ScLr1_4	Disease resistance protein (NBS-LRR class) family	39.38	0.92	-0.12	-0.233889	0.815071	0.909305	0.53	38	40	35	48	19	54	36.39	47.29	29.46	46.46	17.81	58.86	chr7R	2865333	2869649	+	GO:0004672,GO:0005524,GO:0005829,GO:0006468,GO:0016301,GO:0016310
D39_C20_vs_D39_MT20	SECCE7Rv1G0454510	ScLr1_4	Disease resistance protein (NBS-LRR class) family	1.91	2.01	1.01	0.618239	0.536418	filtered_out_in_independent_filtering	1.63	1	3	4	2	2	0	1.06	2.8	3.86	1.93	1.83	0	chr7R	2865333	2869649	+	GO:0004672,GO:0005524,GO:0005829,GO:0006468,GO:0016301,GO:0016310
D39_C20_vs_D39_NC20	SECCE7Rv1G0454510	ScLr1_4	Disease resistance protein (NBS-LRR class) family	1.95	1.94531	0.96	-0.51348	0.607615	filtered_out_in_independent_filtering	1.87	1	3	4	0	0	4	1.05	2.8	3.87	0	0	3.95	chr7R	2865333	2869649	+	GO:0004672,GO:0005524,GO:0005829,GO:0006468,GO:0016301,GO:0016310
D39_C36_vs_D39_MT36	SECCE7Rv1G0454510	ScLr1_4	Disease resistance protein (NBS-LRR class) family	6.51	0.36	-1.49	-1.51502	0.129767	0.364648	0.98	1	4	5	12	5	12	1.08	4.04	5.01	11.82	4.11	12.98	chr7R	2865333	2869649	+	GO:0004672,GO:0005524,GO:0005829,GO:0006468,GO:0016301,GO:0016310
D39_C36_vs_D39_NC36	SECCE7Rv1G0454510	ScLr1_4	Disease resistance protein (NBS-LRR class) family	13.23	0.140632	-2.83	3.03333	0.00241873	0.0425299	0.93	1	4	5	6	40	23	1.04	3.84	4.81	5.71	37.47	26.49	chr7R	2865333	2869649	+	GO:0004672,GO:0005524,GO:0005829,GO:0006468,GO:0016301,GO:0016310
D39_NC20_vs_D39_MT20	SECCE7Rv1G0454510	ScLr1_4	Disease resistance protein (NBS-LRR class) family	1.26	1.04	0.06	0.022371	0.982152	filtered_out_in_independent_filtering	2.57	0	0	4	2	2	0	0	0	3.88	1.9	1.81	0	chr7R	2865333	2869649	+	GO:0004672,GO:0005524,GO:0005829,GO:0006468,GO:0016301,GO:0016310
D39_NC36_vs_D39_MT36	SECCE7Rv1G0454510	ScLr1_4	Disease resistance protein (NBS-LRR class) family	16.7	2.53	1.34	1.5821	0.113628	0.721261	0.84	6	40	23	12	5	12	5.91	38.46	27.25	11.65	4.04	12.9	chr7R	2865333	2869649	+	GO:0004672,GO:0005524,GO:0005829,GO:0006468,GO:0016301,GO:0016310
L318_C20_vs_L318_MT20	SECCE7Rv1G0454510	ScLr1_4	Disease resistance protein (NBS-LRR class) family	24.67	3.97	1.99	1.30785	0.190924	0.886129	1.52	0	107	24	15	11	2	0	98.24	19.88	17.31	10.81	1.79	chr7R	2865333	2869649	+	GO:0004672,GO:0005524,GO:0005829,GO:0006468,GO:0016301,GO:0016310
L318_C20_vs_L318_NC20	SECCE7Rv1G0454510	ScLr1_4	Disease resistance protein (NBS-LRR class) family	19.45	20.5348	4.36	-2.5206	0.0117155	0.35407	1.73	0	107	24	0	3	2	0	92.68	18.58	0	2.97	2.46	chr7R	2865333	2869649	+	GO:0004672,GO:0005524,GO:0005829,GO:0006468,GO:0016301,GO:0016310
L318_C36_vs_L318_MT36	SECCE7Rv1G0454510	ScLr1_4	Disease resistance protein (NBS-LRR class) family	36.21	1.82	0.87	1.46075	0.144083	0.387954	0.59	27	68	45	15	18	46	27.83	68.99	43.59	15.63	17.57	43.65	chr7R	2865333	2869649	+	GO:0004672,GO:0005524,GO:0005829,GO:0006468,GO:0016301,GO:0016310
L318_C36_vs_L318_NC36	SECCE7Rv1G0454510	ScLr1_4	Disease resistance protein (NBS-LRR class) family	35.49	1.95884	0.97	-1.93585	0.0528857	0.255	0.5	27	68	45	15	32	29	27.8	69.82	43.68	16.91	27.55	27.17	chr7R	2865333	2869649	+	GO:0004672,GO:0005524,GO:0005829,GO:0006468,GO:0016301,GO:0016310
L318_NC20_vs_L318_MT20	SECCE7Rv1G0454510	ScLr1_4	Disease resistance protein (NBS-LRR class) family	5.46	0.19	-2.37	-1.7749	0.0759138	0.348426	1.33	0	3	2	15	11	2	0	2.88	2.42	15.83	10.01	1.65	chr7R	2865333	2869649	+	GO:0004672,GO:0005524,GO:0005829,GO:0006468,GO:0016301,GO:0016310
L318_NC36_vs_L318_MT36	SECCE7Rv1G0454510	ScLr1_4	Disease resistance protein (NBS-LRR class) family	25.19	0.93	-0.11	-0.190057	0.849264	0.959551	0.59	15	32	29	15	18	46	17.26	28.26	27.04	15.78	18.05	44.74	chr7R	2865333	2869649	+	GO:0004672,GO:0005524,GO:0005829,GO:0006468,GO:0016301,GO:0016310
D33_C20_vs_D33_MT20	SECCE7Rv1G0454380	ScLr1_5	Disease resistance protein (NBS-LRR class) family	10.43	1.31	0.39	0.474138	0.635402	0.852105	0.82	8	19	9	12	13	3	8.44	17.5	9.48	10.27	13.82	3.09	chr7R	2364639	2368865	-	GO:0043531
D33_C20_vs_D33_NC20	SECCE7Rv1G0454380	ScLr1_5	Disease resistance protein (NBS-LRR class) family	8.96	1.84038	0.88	-1.21176	0.225604	0.9942	0.73	8	19	9	7	6	6	8.35	17.14	9.28	5.97	6.59	6.41	chr7R	2364639	2368865	-	GO:0043531
D33_C36_vs_D33_MT36	SECCE7Rv1G0454380	ScLr1_5	Disease resistance protein (NBS-LRR class) family	14.41	1.49	0.58	0.93805	0.348219	0.585333	0.61	11	18	22	13	8	14	10.23	20.21	21.28	12.44	7.39	14.92	chr7R	2364639	2368865	-	GO:0043531
D33_C36_vs_D33_NC36	SECCE7Rv1G0454380	ScLr1_5	Disease resistance protein (NBS-LRR class) family	15.85	1.21419	0.28	-0.487238	0.62609	0.999932	0.58	11	18	22	10	17	16	10.25	20.28	21.56	9.49	20.02	13.47	chr7R	2364639	2368865	-	GO:0043531
D33_NC20_vs_D33_MT20	SECCE7Rv1G0454380	ScLr1_5	Disease resistance protein (NBS-LRR class) family	7.7	0.71	-0.49	-0.570934	0.568044	0.777832	0.86	7	6	6	12	13	3	6	6.74	6.49	10.13	13.76	3.08	chr7R	2364639	2368865	-	GO:0043531
D33_NC36_vs_D33_MT36	SECCE7Rv1G0454380	ScLr1_5	Disease resistance protein (NBS-LRR class) family	13.08	1.22	0.28	0.454098	0.649758	0.812624	0.62	10	17	16	13	8	14	9.58	20.1	13.47	12.58	7.5	15.26	chr7R	2364639	2368865	-	GO:0043531
L318_C20_vs_L318_MT20	SECCE7Rv1G0454380	ScLr1_5	Disease resistance protein (NBS-LRR class) family	26.42	1.67	0.74	1.48953	0.136347	0.815805	0.49	19	39	47	20	21	18	23.93	35.81	38.93	23.08	20.64	16.13	chr7R	2364639	2368865	-	GO:0043531
L318_C20_vs_L318_NC20	SECCE7Rv1G0454380	ScLr1_5	Disease resistance protein (NBS-LRR class) family	23.12	2	1	-1.91121	0.0559774	0.567869	0.53	19	39	47	15	17	11	22.28	33.78	36.4	15.89	16.8	13.54	chr7R	2364639	2368865	-	GO:0043531
L318_C36_vs_L318_MT36	SECCE7Rv1G0454380	ScLr1_5	Disease resistance protein (NBS-LRR class) family	33.13	0.7	-0.52	-1.1557	0.247804	0.522219	0.45	33	28	20	39	51	28	34.02	28.41	19.37	40.63	49.78	26.57	chr7R	2364639	2368865	-	GO:0043531
L318_C36_vs_L318_NC36	SECCE7Rv1G0454380	ScLr1_5	Disease resistance protein (NBS-LRR class) family	27.45	1	0	-0.00291414	0.997675	0.999229	0.56	33	28	20	36	15	31	33.98	28.75	19.41	40.59	12.92	29.04	chr7R	2364639	2368865	-	GO:0043531
L318_NC20_vs_L318_MT20	SECCE7Rv1G0454380	ScLr1_5	Disease resistance protein (NBS-LRR class) family	16.73	0.83	-0.27	-0.542977	0.587146	0.84964	0.5	15	17	11	20	21	18	15.67	16.34	13.29	21.1	19.1	14.86	chr7R	2364639	2368865	-	GO:0043531
L318_NC36_vs_L318_MT36	SECCE7Rv1G0454380	ScLr1_5	Disease resistance protein (NBS-LRR class) family	33.83	0.7	-0.52	-0.95275	0.340717	0.696611	0.55	36	15	31	39	51	28	41.42	13.25	28.9	41.04	51.14	27.23	chr7R	2364639	2368865	-	GO:0043531
D33_C20_vs_D33_MT20	SECCE7Rv1G0454390	ScLr1_6	Disease resistance protein (NBS-LRR class) family	1.83	0.57	-0.82	-0.396776	0.691532	filtered_out_in_independent_filtering	2.06	2	2	0	1	0	6	2.11	1.84	0	0.86	0	6.17	chr7R	2408090	2412070	-	GO:0043531
D33_C20_vs_D33_NC20	SECCE7Rv1G0454390	ScLr1_6	Disease resistance protein (NBS-LRR class) family	1.51	0.76313	-0.39	0.227698	0.819881	filtered_out_in_independent_filtering	1.72	2	2	0	1	2	2	2.09	1.8	0	0.85	2.2	2.14	chr7R	2408090	2412070	-	GO:0043531
D33_C36_vs_D33_MT36	SECCE7Rv1G0454390	ScLr1_6	Disease resistance protein (NBS-LRR class) family	4.88	1.71	0.77	0.81288	0.416287	filtered_out_in_independent_filtering	0.95	3	8	7	5	3	3	2.79	8.98	6.77	4.79	2.77	3.2	chr7R	2408090	2412070	-	GO:0043531
D33_C36_vs_D33_NC36	SECCE7Rv1G0454390	ScLr1_6	Disease resistance protein (NBS-LRR class) family	7.87	0.655197	-0.61	0.736024	0.461716	filtered_out_in_independent_filtering	0.83	3	8	7	12	11	5	2.79	9.01	6.86	11.39	12.95	4.21	chr7R	2408090	2412070	-	GO:0043531
D33_NC20_vs_D33_MT20	SECCE7Rv1G0454390	ScLr1_6	Disease resistance protein (NBS-LRR class) family	2.05	0.75	-0.42	-0.240627	0.809844	filtered_out_in_independent_filtering	1.74	1	2	2	1	0	6	0.86	2.25	2.16	0.84	0	6.17	chr7R	2408090	2412070	-	GO:0043531
D33_NC36_vs_D33_MT36	SECCE7Rv1G0454390	ScLr1_6	Disease resistance protein (NBS-LRR class) family	6.6	2.6	1.38	1.55808	0.119215	0.293745	0.88	12	11	5	5	3	3	11.49	13	4.21	4.84	2.81	3.27	chr7R	2408090	2412070	-	GO:0043531
D39_NC36_vs_D39_MT36	SECCE7Rv1G0454390	ScLr1_6	Disease resistance protein (NBS-LRR class) family	0.57	2.3	1.2	0.299687	0.764416	filtered_out_in_independent_filtering	4	0	0	2	0	0	1	0	0	2.37	0	0	1.08	chr7R	2408090	2412070	-	GO:0043531
L318_C20_vs_L318_MT20	SECCE7Rv1G0454390	ScLr1_6	Disease resistance protein (NBS-LRR class) family	1.24	1.72	0.78	0.347908	0.727909	filtered_out_in_independent_filtering	2.25	1	2	2	0	0	3	1.26	1.84	1.66	0	0	2.69	chr7R	2408090	2412070	-	GO:0043531
L318_C20_vs_L318_NC20	SECCE7Rv1G0454390	ScLr1_6	Disease resistance protein (NBS-LRR class) family	0.92	3.81055	1.93	-0.791506	0.428649	filtered_out_in_independent_filtering	2.44	1	2	2	1	0	0	1.17	1.73	1.55	1.06	0	0	chr7R	2408090	2412070	-	GO:0043531
L318_C36_vs_L318_MT36	SECCE7Rv1G0454390	ScLr1_6	Disease resistance protein (NBS-LRR class) family	2.85	2.48	1.31	0.848954	0.395907	filtered_out_in_independent_filtering	1.54	9	0	3	1	2	2	9.28	0	2.91	1.04	1.95	1.9	chr7R	2408090	2412070	-	GO:0043531
L318_C36_vs_L318_NC36	SECCE7Rv1G0454390	ScLr1_6	Disease resistance protein (NBS-LRR class) family	3.17	1.77769	0.83	-0.553452	0.579954	0.807358	1.5	9	0	3	2	1	4	9.27	0	2.91	2.26	0.86	3.75	chr7R	2408090	2412070	-	GO:0043531
L318_NC20_vs_L318_MT20	SECCE7Rv1G0454390	ScLr1_6	Disease resistance protein (NBS-LRR class) family	0.59	0.46	-1.13	-0.287714	0.773566	filtered_out_in_independent_filtering	3.92	1	0	0	0	0	3	1.04	0	0	0	0	2.48	chr7R	2408090	2412070	-	GO:0043531
L318_NC36_vs_L318_MT36	SECCE7Rv1G0454390	ScLr1_6	Disease resistance protein (NBS-LRR class) family	1.99	1.37	0.46	0.325071	0.745127	filtered_out_in_independent_filtering	1.41	2	1	4	1	2	2	2.3	0.88	3.73	1.05	2.01	1.95	chr7R	2408090	2412070	-	GO:0043531
D33_C20_vs_D33_MT20	SECCE7Rv1G0454490	ScLr1_7	NBS-LRR disease resistance protein-like protein	1.97	0.34	-1.54	-0.955853	0.339147	filtered_out_in_independent_filtering	1.61	1	1	1	3	1	5	1.06	0.92	1.05	2.57	1.06	5.14	chr7R	2804938	2809227	+	GO:0043531
D33_C20_vs_D33_NC20	SECCE7Rv1G0454490	ScLr1_7	NBS-LRR disease resistance protein-like protein	1.21	0.702222	-0.51	0.260144	0.794753	filtered_out_in_independent_filtering	1.94	1	1	1	0	1	3	1.04	0.9	1.03	0	1.1	3.21	chr7R	2804938	2809227	+	GO:0043531
D33_C36_vs_D33_MT36	SECCE7Rv1G0454490	ScLr1_7	NBS-LRR disease resistance protein-like protein	6.46	1.24	0.31	0.361918	0.717414	filtered_out_in_independent_filtering	0.86	8	3	11	8	7	3	7.44	3.37	10.64	7.66	6.47	3.2	chr7R	2804938	2809227	+	GO:0043531
D33_C36_vs_D33_NC36	SECCE7Rv1G0454490	ScLr1_7	NBS-LRR disease resistance protein-like protein	7.01	1.06437	0.09	-0.114778	0.908621	filtered_out_in_independent_filtering	0.8	8	3	11	10	5	6	7.45	3.38	10.78	9.49	5.89	5.05	chr7R	2804938	2809227	+	GO:0043531
D33_NC20_vs_D33_MT20	SECCE7Rv1G0454490	ScLr1_7	NBS-LRR disease resistance protein-like protein	2.18	0.49	-1.03	-0.624003	0.532625	filtered_out_in_independent_filtering	1.66	0	1	3	3	1	5	0	1.12	3.25	2.53	1.06	5.14	chr7R	2804938	2809227	+	GO:0043531
D33_NC36_vs_D33_MT36	SECCE7Rv1G0454490	ScLr1_7	NBS-LRR disease resistance protein-like protein	6.35	1.16	0.21	0.262742	0.792749	0.896488	0.82	10	5	6	8	7	3	9.58	5.91	5.05	7.74	6.56	3.27	chr7R	2804938	2809227	+	GO:0043531
D39_C20_vs_D39_MT20	SECCE7Rv1G0454490	ScLr1_7	NBS-LRR disease resistance protein-like protein	0.49	1.86	0.89	0.267233	0.78929	filtered_out_in_independent_filtering	3.34	1	0	1	0	1	0	1.06	0	0.96	0	0.91	0	chr7R	2804938	2809227	+	GO:0043531
L318_C20_vs_L318_MT20	SECCE7Rv1G0454490	ScLr1_7	NBS-LRR disease resistance protein-like protein	1019.68	1.13	0.17	0.758538	0.448129	0.977143	0.23	760	1122	1515	936	887	1031	957.24	1030.11	1254.91	1080.26	871.84	923.71	chr7R	2804938	2809227	+	GO:0043531
L318_C20_vs_L318_NC20	SECCE7Rv1G0454490	ScLr1_7	NBS-LRR disease resistance protein-like protein	1030.99	0.965936	-0.05	0.242421	0.808454	0.989855	0.22	760	1122	1515	1092	1082	750	891.39	971.81	1173.17	1156.66	1069.55	923.34	chr7R	2804938	2809227	+	GO:0043531
L318_C36_vs_L318_MT36	SECCE7Rv1G0454490	ScLr1_7	NBS-LRR disease resistance protein-like protein	1072.19	1.04	0.05	0.371237	0.710461	0.871887	0.14	1096	1113	1047	953	1138	1113	1129.88	1129.27	1014.14	992.86	1110.88	1056.08	chr7R	2804938	2809227	+	GO:0043531
L318_C36_vs_L318_NC36	SECCE7Rv1G0454490	ScLr1_7	NBS-LRR disease resistance protein-like protein	971.23	1.29235	0.37	-1.78577	0.074137	0.304275	0.21	1096	1113	1047	848	788	966	1128.58	1142.86	1016.26	956.21	678.5	904.96	chr7R	2804938	2809227	+	GO:0043531
L318_NC20_vs_L318_MT20	SECCE7Rv1G0454490	ScLr1_7	NBS-LRR disease resistance protein-like protein	955.32	1.17	0.22	1.29702	0.194623	0.548193	0.17	1092	1082	750	936	887	1031	1140.96	1039.69	905.84	987.51	806.84	851.1	chr7R	2804938	2809227	+	GO:0043531
L318_NC36_vs_L318_MT36	SECCE7Rv1G0454490	ScLr1_7	NBS-LRR disease resistance protein-like protein	966.42	0.8	-0.33	-1.62908	0.103297	0.398249	0.2	848	788	966	953	1138	1113	975.76	695.88	900.57	1002.84	1141.07	1082.43	chr7R	2804938	2809227	+	GO:0043531
D33_C20_vs_D33_MT20	SECCEUnv1G0527330	ScLr1_8	Disease resistance protein (NBS-LRR class) family	160.63	0.48	-1.06	-3.07597	0.00209816	0.0344121	0.35	116	136	61	302	222	153	122.41	125.26	64.24	258.46	236.07	157.34	chrUn	1065038	1069358	+	GO:0043531
D33_C20_vs_D33_NC20	SECCEUnv1G0527330	ScLr1_8	Disease resistance protein (NBS-LRR class) family	110.9	0.858565	-0.22	0.687681	0.491654	0.997162	0.32	116	136	61	117	120	119	121.04	122.7	62.91	99.76	131.81	127.18	chrUn	1065038	1069358	+	GO:0043531
D33_C36_vs_D33_MT36	SECCEUnv1G0527330	ScLr1_8	Disease resistance protein (NBS-LRR class) family	709.22	0.93	-0.1	-0.366588	0.713926	0.853882	0.28	565	604	877	815	582	831	525.58	678.07	848.22	780.17	537.6	885.69	chrUn	1065038	1069358	+	GO:0043531
D33_C36_vs_D33_NC36	SECCEUnv1G0527330	ScLr1_8	Disease resistance protein (NBS-LRR class) family	680.87	1.02101	0.03	-0.101353	0.91927	0.999932	0.32	565	604	877	967	373	786	526.3	680.49	859.38	917.89	439.27	661.89	chrUn	1065038	1069358	+	GO:0043531
D33_NC20_vs_D33_MT20	SECCEUnv1G0527330	ScLr1_8	Disease resistance protein (NBS-LRR class) family	168.49	0.56	-0.83	-3.02878	0.00245545	0.0236095	0.28	117	120	119	302	222	153	100.36	134.74	128.79	254.86	234.93	157.29	chrUn	1065038	1069358	+	GO:0043531
D33_NC36_vs_D33_MT36	SECCEUnv1G0527330	ScLr1_8	Disease resistance protein (NBS-LRR class) family	711.46	0.91	-0.14	-0.434693	0.663785	0.821584	0.33	967	373	786	815	582	831	926.05	440.99	661.52	788.85	545.6	905.74	chrUn	1065038	1069358	+	GO:0043531
D39_C20_vs_D39_MT20	SECCEUnv1G0527330	ScLr1_8	Disease resistance protein (NBS-LRR class) family	9.46	1.13	0.17	0.206145	0.836677	0.967419	0.84	15	3	12	8	13	6	15.85	2.8	11.57	7.7	11.87	6.98	chrUn	1065038	1069358	+	GO:0043531
D39_C20_vs_D39_NC20	SECCEUnv1G0527330	ScLr1_8	Disease resistance protein (NBS-LRR class) family	10.34	0.939523	-0.09	0.116173	0.907515	filtered_out_in_independent_filtering	0.8	15	3	12	15	7	10	15.73	2.8	11.61	14.47	7.57	9.88	chrUn	1065038	1069358	+	GO:0043531
D39_C36_vs_D39_MT36	SECCEUnv1G0527330	ScLr1_8	Disease resistance protein (NBS-LRR class) family	15.29	0.76	-0.39	-0.583768	0.559376	0.781063	0.66	21	6	11	16	19	19	22.7	6.06	11.03	15.76	15.63	20.55	chrUn	1065038	1069358	+	GO:0043531
D39_C36_vs_D39_NC36	SECCEUnv1G0527330	ScLr1_8	Disease resistance protein (NBS-LRR class) family	12.9	0.972655	-0.04	0.0491537	0.960797	0.991005	0.71	21	6	11	12	10	16	21.87	5.76	10.57	11.42	9.37	18.43	chrUn	1065038	1069358	+	GO:0043531
D39_NC20_vs_D39_MT20	SECCEUnv1G0527330	ScLr1_8	Disease resistance protein (NBS-LRR class) family	9.62	1.2	0.26	0.353651	0.7236	filtered_out_in_independent_filtering	0.74	15	7	10	8	13	6	14.31	7.49	9.71	7.58	11.76	6.88	chrUn	1065038	1069358	+	GO:0043531
D39_NC36_vs_D39_MT36	SECCEUnv1G0527330	ScLr1_8	Disease resistance protein (NBS-LRR class) family	15.28	0.78	-0.35	-0.635117	0.525352	0.994473	0.56	12	10	16	16	19	19	11.81	9.62	18.95	15.53	15.35	20.43	chrUn	1065038	1069358	+	GO:0043531
L318_C20_vs_L318_MT20	SECCEUnv1G0527330	ScLr1_8	Disease resistance protein (NBS-LRR class) family	1715.51	1.65	0.72	2.87463	0.00404505	0.163568	0.25	1780	2202	2594	1338	1019	1490	2241.96	2021.67	2148.67	1544.21	1001.59	1334.94	chrUn	1065038	1069358	+	GO:0043531
L318_C20_vs_L318_NC20	SECCEUnv1G0527330	ScLr1_8	Disease resistance protein (NBS-LRR class) family	1817.08	1.22264	0.29	-1.503	0.13284	0.719033	0.19	1780	2202	2594	1725	1715	1118	2087.74	1907.25	2008.71	1827.15	1695.26	1376.39	chrUn	1065038	1069358	+	GO:0043531
L318_C36_vs_L318_MT36	SECCEUnv1G0527330	ScLr1_8	Disease resistance protein (NBS-LRR class) family	3844.58	1.06	0.09	0.658284	0.510356	0.752164	0.13	3757	3789	4301	3392	3662	4295	3873.13	3844.4	4166.02	3533.87	3574.72	4075.36	chrUn	1065038	1069358	+	GO:0043531
L318_C36_vs_L318_NC36	SECCEUnv1G0527330	ScLr1_8	Disease resistance protein (NBS-LRR class) family	4074.44	0.952638	-0.07	0.572982	0.566657	0.79986	0.12	3757	3789	4301	3515	4986	4543	3868.67	3890.66	4174.71	3963.52	4293.15	4255.95	chrUn	1065038	1069358	+	GO:0043531
L318_NC20_vs_L318_MT20	SECCEUnv1G0527330	ScLr1_8	Disease resistance protein (NBS-LRR class) family	1394.85	1.35	0.43	1.89454	0.0581536	0.305293	0.23	1725	1715	1118	1338	1019	1490	1802.33	1647.94	1350.3	1411.63	926.91	1230.01	chrUn	1065038	1069358	+	GO:0043531
L318_NC36_vs_L318_MT36	SECCEUnv1G0527330	ScLr1_8	Disease resistance protein (NBS-LRR class) family	4016.87	1.11	0.15	1.05321	0.292246	0.652933	0.14	3515	4986	4543	3392	3662	4295	4044.57	4403.11	4235.27	3569.38	3671.86	4177.04	chrUn	1065038	1069358	+	GO:0043531
D33_C20_vs_D33_MT20	SECCE7Rv1G0454400	ScLr1_9	NBS-LRR disease resistance protein-like protein	8.8	0.39	-1.37	-1.52331	0.127681	0.414611	0.9	5	9	1	13	9	17	5.28	8.29	1.05	11.13	9.57	17.48	chr7R	2467605	2470634	-	GO:0043531
D33_C20_vs_D33_NC20	SECCE7Rv1G0454400	ScLr1_9	NBS-LRR disease resistance protein-like protein	4.81	1.00696	0.01	-0.00925479	0.992616	filtered_out_in_independent_filtering	1.08	5	9	1	3	7	4	5.22	8.12	1.03	2.56	7.69	4.28	chr7R	2467605	2470634	-	GO:0043531
D33_C36_vs_D33_MT36	SECCE7Rv1G0454400	ScLr1_9	NBS-LRR disease resistance protein-like protein	41.81	0.97	-0.04	-0.0513241	0.959067	0.981968	0.78	16	21	88	52	17	58	14.88	23.58	85.11	49.78	15.7	61.82	chr7R	2467605	2470634	-	GO:0043531
D33_C36_vs_D33_NC36	SECCE7Rv1G0454400	ScLr1_9	NBS-LRR disease resistance protein-like protein	51.08	0.687771	-0.54	0.831256	0.405829	0.999932	0.65	16	21	88	54	65	64	14.9	23.66	86.23	51.26	76.55	53.89	chr7R	2467605	2470634	-	GO:0043531
D33_NC20_vs_D33_MT20	SECCE7Rv1G0454400	ScLr1_9	NBS-LRR disease resistance protein-like protein	8.79	0.38	-1.39	-1.69728	0.0896439	0.274914	0.82	3	7	4	13	9	17	2.57	7.86	4.33	10.97	9.52	17.48	chr7R	2467605	2470634	-	GO:0043531
D33_NC36_vs_D33_MT36	SECCE7Rv1G0454400	ScLr1_9	NBS-LRR disease resistance protein-like protein	51.99	1.41	0.5	0.924586	0.355182	0.580057	0.54	54	65	64	52	17	58	51.71	76.85	53.86	50.33	15.94	63.22	chr7R	2467605	2470634	-	GO:0043531
L318_C20_vs_L318_MT20	SECCE7Rv1G0454400	ScLr1_9	NBS-LRR disease resistance protein-like protein	5.89	3.53	1.82	0.821623	0.411291	filtered_out_in_independent_filtering	2.21	0	29	1	6	1	0	0	26.63	0.83	6.92	0.98	0	chr7R	2467605	2470634	-	GO:0043531
L318_C20_vs_L318_NC20	SECCE7Rv1G0454400	ScLr1_9	NBS-LRR disease resistance protein-like protein	4.32	43.1115	5.43	-1.84857	0.0645205	filtered_out_in_independent_filtering	2.94	0	29	1	0	0	0	0	25.12	0.77	0	0	0	chr7R	2467605	2470634	-	GO:0043531
L318_C36_vs_L318_MT36	SECCE7Rv1G0454400	ScLr1_9	NBS-LRR disease resistance protein-like protein	9.39	1.79	0.84	0.711685	0.47666	0.72838	1.18	5	22	9	0	8	13	5.15	22.32	8.72	0	7.81	12.34	chr7R	2467605	2470634	-	GO:0043531
L318_C36_vs_L318_NC36	SECCE7Rv1G0454400	ScLr1_9	NBS-LRR disease resistance protein-like protein	6.51	13.2691	3.73	-2.65448	0.00794307	0.0801709	1.4	5	22	9	0	3	0	5.15	22.59	8.74	0	2.58	0	chr7R	2467605	2470634	-	GO:0043531
L318_NC20_vs_L318_MT20	SECCE7Rv1G0454400	ScLr1_9	NBS-LRR disease resistance protein-like protein	1.21	0.08	-3.61	-1.11794	0.263591	filtered_out_in_independent_filtering	3.23	0	0	0	6	1	0	0	0	0	6.33	0.91	0	chr7R	2467605	2470634	-	GO:0043531
L318_NC36_vs_L318_MT36	SECCE7Rv1G0454400	ScLr1_9	NBS-LRR disease resistance protein-like protein	3.89	0.13	-2.92	-1.41443	0.157236	filtered_out_in_independent_filtering	2.06	0	3	0	0	8	13	0	2.65	0	0	8.02	12.64	chr7R	2467605	2470634	-	GO:0043531
D33_C20_vs_D33_MT20	SECCEUnv1G0527290	ScLr1_10	Disease resistance protein (NBS-LRR class) family	1.36	1.05	0.08	0.0341456	0.972761	filtered_out_in_independent_filtering	2.23	0	0	4	1	1	2	0	0	4.21	0.86	1.06	2.06	chrUn	945207	947873	+	GO:0004659,GO:0009507,GO:0009772,GO:0010236,GO:0016020,GO:0016021,GO:0016740,GO:0016765,GO:0042372
D33_C20_vs_D33_NC20	SECCEUnv1G0527290	ScLr1_10	Disease resistance protein (NBS-LRR class) family	0.69	7.46426	2.9	-0.729834	0.465492	filtered_out_in_independent_filtering	3.97	0	0	4	0	0	0	0	0	4.13	0	0	0	chrUn	945207	947873	+	GO:0004659,GO:0009507,GO:0009772,GO:0010236,GO:0016020,GO:0016021,GO:0016740,GO:0016765,GO:0042372
D33_C36_vs_D33_MT36	SECCEUnv1G0527290	ScLr1_10	Disease resistance protein (NBS-LRR class) family	0.52	0.51	-0.97	-0.240311	0.810089	filtered_out_in_independent_filtering	4.03	0	0	1	0	0	2	0	0	0.97	0	0	2.13	chrUn	945207	947873	+	GO:0004659,GO:0009507,GO:0009772,GO:0010236,GO:0016020,GO:0016021,GO:0016740,GO:0016765,GO:0042372
D33_NC20_vs_D33_MT20	SECCEUnv1G0527290	ScLr1_10	Disease resistance protein (NBS-LRR class) family	0.66	0.14	-2.82	-0.962931	0.335582	filtered_out_in_independent_filtering	2.93	0	0	0	1	1	2	0	0	0	0.84	1.06	2.06	chrUn	945207	947873	+	GO:0004659,GO:0009507,GO:0009772,GO:0010236,GO:0016020,GO:0016021,GO:0016740,GO:0016765,GO:0042372
D33_NC36_vs_D33_MT36	SECCEUnv1G0527290	ScLr1_10	Disease resistance protein (NBS-LRR class) family	0.56	0.49	-1.03	-0.260001	0.794863	filtered_out_in_independent_filtering	3.95	0	1	0	0	0	2	0	1.18	0	0	0	2.18	chrUn	945207	947873	+	GO:0004659,GO:0009507,GO:0009772,GO:0010236,GO:0016020,GO:0016021,GO:0016740,GO:0016765,GO:0042372
D39_C20_vs_D39_MT20	SECCEUnv1G0527290	ScLr1_10	Disease resistance protein (NBS-LRR class) family	1.88	0.74	-0.44	-0.245268	0.806249	filtered_out_in_independent_filtering	1.78	1	3	1	1	6	0	1.06	2.8	0.96	0.96	5.48	0	chrUn	945207	947873	+	GO:0004659,GO:0009507,GO:0009772,GO:0010236,GO:0016020,GO:0016021,GO:0016740,GO:0016765,GO:0042372
D39_C20_vs_D39_NC20	SECCEUnv1G0527290	ScLr1_10	Disease resistance protein (NBS-LRR class) family	2.61	0.444421	-1.17	0.843125	0.399158	filtered_out_in_independent_filtering	1.39	1	3	1	4	1	6	1.05	2.8	0.97	3.86	1.08	5.93	chrUn	945207	947873	+	GO:0004659,GO:0009507,GO:0009772,GO:0010236,GO:0016020,GO:0016021,GO:0016740,GO:0016765,GO:0042372
D39_C36_vs_D39_MT36	SECCEUnv1G0527290	ScLr1_10	Disease resistance protein (NBS-LRR class) family	4.39	0.73	-0.45	-0.356991	0.721099	filtered_out_in_independent_filtering	1.26	0	7	4	8	5	3	0	7.07	4.01	7.88	4.11	3.24	chrUn	945207	947873	+	GO:0004659,GO:0009507,GO:0009772,GO:0010236,GO:0016020,GO:0016021,GO:0016740,GO:0016765,GO:0042372
D39_C36_vs_D39_NC36	SECCEUnv1G0527290	ScLr1_10	Disease resistance protein (NBS-LRR class) family	4.6	0.624165	-0.68	0.559955	0.57551	0.875654	1.21	0	7	4	3	9	5	0	6.72	3.84	2.86	8.43	5.76	chrUn	945207	947873	+	GO:0004659,GO:0009507,GO:0009772,GO:0010236,GO:0016020,GO:0016021,GO:0016740,GO:0016765,GO:0042372
D39_NC20_vs_D39_MT20	SECCEUnv1G0527290	ScLr1_10	Disease resistance protein (NBS-LRR class) family	2.85	1.65	0.72	0.45655	0.647995	filtered_out_in_independent_filtering	1.59	4	1	6	1	6	0	3.82	1.07	5.83	0.95	5.43	0	chrUn	945207	947873	+	GO:0004659,GO:0009507,GO:0009772,GO:0010236,GO:0016020,GO:0016021,GO:0016740,GO:0016765,GO:0042372
D39_NC36_vs_D39_MT36	SECCEUnv1G0527290	ScLr1_10	Disease resistance protein (NBS-LRR class) family	5.43	1.17	0.22	0.239844	0.810451	filtered_out_in_independent_filtering	0.93	3	9	5	8	5	3	2.95	8.65	5.92	7.77	4.04	3.23	chrUn	945207	947873	+	GO:0004659,GO:0009507,GO:0009772,GO:0010236,GO:0016020,GO:0016021,GO:0016740,GO:0016765,GO:0042372
L318_C20_vs_L318_MT20	SECCEUnv1G0527290	ScLr1_10	Disease resistance protein (NBS-LRR class) family	10.95	3.3	1.72	1.33289	0.182569	0.879148	1.29	25	10	12	3	0	13	31.49	9.18	9.94	3.46	0	11.65	chrUn	945207	947873	+	GO:0004659,GO:0009507,GO:0009772,GO:0010236,GO:0016020,GO:0016021,GO:0016740,GO:0016765,GO:0042372
L318_C20_vs_L318_NC20	SECCEUnv1G0527290	ScLr1_10	Disease resistance protein (NBS-LRR class) family	11.86	1.94531	0.96	-0.925809	0.354545	0.884261	1.04	25	10	12	13	9	1	29.32	8.66	9.29	13.77	8.9	1.23	chrUn	945207	947873	+	GO:0004659,GO:0009507,GO:0009772,GO:0010236,GO:0016020,GO:0016021,GO:0016740,GO:0016765,GO:0042372
L318_C36_vs_L318_MT36	SECCEUnv1G0527290	ScLr1_10	Disease resistance protein (NBS-LRR class) family	20.26	1.49	0.57	0.910827	0.362387	0.63452	0.63	10	29	34	11	15	24	10.31	29.42	32.93	11.46	14.64	22.77	chrUn	945207	947873	+	GO:0004659,GO:0009507,GO:0009772,GO:0010236,GO:0016020,GO:0016021,GO:0016740,GO:0016765,GO:0042372
L318_C36_vs_L318_NC36	SECCEUnv1G0527290	ScLr1_10	Disease resistance protein (NBS-LRR class) family	21.89	1.26576	0.34	-0.524234	0.600116	0.818144	0.65	10	29	34	26	14	18	10.3	29.78	33	29.32	12.05	16.86	chrUn	945207	947873	+	GO:0004659,GO:0009507,GO:0009772,GO:0010236,GO:0016020,GO:0016021,GO:0016740,GO:0016765,GO:0042372
L318_NC20_vs_L318_MT20	SECCEUnv1G0527290	ScLr1_10	Disease resistance protein (NBS-LRR class) family	6.22	1.68	0.75	0.527117	0.598112	0.854386	1.42	13	9	1	3	0	13	13.58	8.65	1.21	3.17	0	10.73	chrUn	945207	947873	+	GO:0004659,GO:0009507,GO:0009772,GO:0010236,GO:0016020,GO:0016021,GO:0016740,GO:0016765,GO:0042372
L318_NC36_vs_L318_MT36	SECCEUnv1G0527290	ScLr1_10	Disease resistance protein (NBS-LRR class) family	18.17	1.17	0.23	0.372435	0.709569	0.911273	0.61	26	14	18	11	15	24	29.92	12.36	16.78	11.58	15.04	23.34	chrUn	945207	947873	+	GO:0004659,GO:0009507,GO:0009772,GO:0010236,GO:0016020,GO:0016021,GO:0016740,GO:0016765,GO:0042372
D33_C20_vs_D33_MT20	SECCE1Rv1G0053510	ScLr1_11	Disease resistance protein (NBS-LRR class) family	45.31	0.65	-0.63	-1.055	0.291427	0.619279	0.59	45	12	46	43	74	48	47.49	11.05	48.44	36.8	78.69	49.36	chr1R	670134809	670139964	-	GO:0005783,GO:0005789,GO:0016020,GO:0016021
D33_C20_vs_D33_NC20	SECCE1Rv1G0053510	ScLr1_11	Disease resistance protein (NBS-LRR class) family	38.79	0.823591	-0.28	0.476843	0.633474	0.997162	0.59	45	12	46	33	36	56	46.96	10.83	47.44	28.14	39.54	59.85	chr1R	670134809	670139964	-	GO:0005783,GO:0005789,GO:0016020,GO:0016021
D33_C36_vs_D33_MT36	SECCE1Rv1G0053510	ScLr1_11	Disease resistance protein (NBS-LRR class) family	125.14	1.08	0.12	0.452121	0.651182	0.817147	0.26	111	112	167	126	128	114	103.26	125.74	161.52	120.61	118.24	121.5	chr1R	670134809	670139964	-	GO:0005783,GO:0005789,GO:0016020,GO:0016021
D33_C36_vs_D33_NC36	SECCE1Rv1G0053510	ScLr1_11	Disease resistance protein (NBS-LRR class) family	133.33	0.972655	-0.04	0.139789	0.888827	0.999932	0.32	111	112	167	120	155	131	103.4	126.18	163.64	113.91	182.54	110.31	chr1R	670134809	670139964	-	GO:0005783,GO:0005789,GO:0016020,GO:0016021
D33_NC20_vs_D33_MT20	SECCE1Rv1G0053510	ScLr1_11	Disease resistance protein (NBS-LRR class) family	48.88	0.79	-0.34	-0.749044	0.453831	0.695654	0.46	33	36	56	43	74	48	28.31	40.42	60.61	36.29	78.31	49.35	chr1R	670134809	670139964	-	GO:0005783,GO:0005789,GO:0016020,GO:0016021
D33_NC36_vs_D33_MT36	SECCE1Rv1G0053510	ScLr1_11	Disease resistance protein (NBS-LRR class) family	129.1	1.11	0.15	0.538948	0.589923	0.772401	0.28	120	155	131	126	128	114	114.92	183.25	110.25	121.96	120	124.25	chr1R	670134809	670139964	-	GO:0005783,GO:0005789,GO:0016020,GO:0016021
D39_C20_vs_D39_MT20	SECCE1Rv1G0053510	ScLr1_11	Disease resistance protein (NBS-LRR class) family	4.79	1.02	0.03	0.0292229	0.976687	filtered_out_in_independent_filtering	1.06	3	10	2	5	4	5	3.17	9.35	1.93	4.81	3.65	5.82	chr1R	670134809	670139964	-	GO:0005783,GO:0005789,GO:0016020,GO:0016021
D39_C20_vs_D39_NC20	SECCE1Rv1G0053510	ScLr1_11	Disease resistance protein (NBS-LRR class) family	4.7	1.04247	0.06	-0.0548854	0.95623	filtered_out_in_independent_filtering	1.14	3	10	2	6	1	7	3.15	9.33	1.94	5.79	1.08	6.91	chr1R	670134809	670139964	-	GO:0005783,GO:0005789,GO:0016020,GO:0016021
D39_C36_vs_D39_MT36	SECCE1Rv1G0053510	ScLr1_11	Disease resistance protein (NBS-LRR class) family	7.13	1.13	0.17	0.222037	0.824285	0.92871	0.77	6	10	6	5	8	8	6.49	10.11	6.02	4.92	6.58	8.65	chr1R	670134809	670139964	-	GO:0005783,GO:0005789,GO:0016020,GO:0016021
D39_C36_vs_D39_NC36	SECCE1Rv1G0053510	ScLr1_11	Disease resistance protein (NBS-LRR class) family	8.68	0.716978	-0.48	0.611732	0.540715	0.862192	0.78	6	10	6	6	8	15	6.25	9.61	5.77	5.71	7.49	17.28	chr1R	670134809	670139964	-	GO:0005783,GO:0005789,GO:0016020,GO:0016021
D39_NC20_vs_D39_MT20	SECCE1Rv1G0053510	ScLr1_11	Disease resistance protein (NBS-LRR class) family	4.61	0.98	-0.04	-0.0329803	0.97369	filtered_out_in_independent_filtering	1.09	6	1	7	5	4	5	5.73	1.07	6.8	4.74	3.62	5.74	chr1R	670134809	670139964	-	GO:0005783,GO:0005789,GO:0016020,GO:0016021
D39_NC36_vs_D39_MT36	SECCE1Rv1G0053510	ScLr1_11	Disease resistance protein (NBS-LRR class) family	8.55	1.56	0.64	0.815244	0.414933	0.975371	0.79	6	8	15	5	8	8	5.91	7.69	17.77	4.85	6.46	8.6	chr1R	670134809	670139964	-	GO:0005783,GO:0005789,GO:0016020,GO:0016021
L318_C20_vs_L318_MT20	SECCE1Rv1G0053510	ScLr1_11	Disease resistance protein (NBS-LRR class) family	4.78	1.78	0.83	0.758636	0.448071	filtered_out_in_independent_filtering	1.1	4	9	6	4	5	1	5.04	8.26	4.97	4.62	4.91	0.9	chr1R	670134809	670139964	-	GO:0005783,GO:0005789,GO:0016020,GO:0016021
L318_C20_vs_L318_NC20	SECCE1Rv1G0053510	ScLr1_11	Disease resistance protein (NBS-LRR class) family	4.44	1.79005	0.84	-0.775445	0.438077	filtered_out_in_independent_filtering	1.08	4	9	6	2	5	2	4.69	7.8	4.65	2.12	4.94	2.46	chr1R	670134809	670139964	-	GO:0005783,GO:0005789,GO:0016020,GO:0016021
L318_C36_vs_L318_MT36	SECCE1Rv1G0053510	ScLr1_11	Disease resistance protein (NBS-LRR class) family	8.12	0.89	-0.18	-0.210555	0.833235	0.932438	0.84	2	9	12	11	8	7	2.06	9.13	11.62	11.46	7.81	6.64	chr1R	670134809	670139964	-	GO:0005783,GO:0005789,GO:0016020,GO:0016021
L318_C36_vs_L318_NC36	SECCE1Rv1G0053510	ScLr1_11	Disease resistance protein (NBS-LRR class) family	5.94	1.81504	0.86	-0.911477	0.362044	0.662892	0.95	2	9	12	4	3	6	2.06	9.24	11.65	4.51	2.58	5.62	chr1R	670134809	670139964	-	GO:0005783,GO:0005789,GO:0016020,GO:0016021
L318_NC20_vs_L318_MT20	SECCE1Rv1G0053510	ScLr1_11	Disease resistance protein (NBS-LRR class) family	3.15	0.99	-0.01	-0.0124661	0.990054	filtered_out_in_independent_filtering	1.2	2	5	2	4	5	1	2.09	4.8	2.42	4.22	4.55	0.83	chr1R	670134809	670139964	-	GO:0005783,GO:0005789,GO:0016020,GO:0016021
L318_NC36_vs_L318_MT36	SECCE1Rv1G0053510	ScLr1_11	Disease resistance protein (NBS-LRR class) family	6.54	0.48	-1.04	-1.25758	0.208545	filtered_out_in_independent_filtering	0.83	4	3	6	11	8	7	4.6	2.65	5.59	11.58	8.02	6.81	chr1R	670134809	670139964	-	GO:0005783,GO:0005789,GO:0016020,GO:0016021
D33_C20_vs_D33_MT20	SECCEUnv1G0561580	ScLr1_14	Disease resistance protein (NBS-LRR class) family	4.54	0.55	-0.86	-0.649608	0.515946	filtered_out_in_independent_filtering	1.32	0	7	3	7	9	2	0	6.45	3.16	5.99	9.57	2.06	chrUn	356396540	356398966	+	GO:0003690,GO:0003727,GO:0006355,GO:0008380,GO:0009507,GO:0009658,GO:0019843,GO:0032502,GO:0042255
D33_C20_vs_D33_NC20	SECCEUnv1G0561580	ScLr1_14	Disease resistance protein (NBS-LRR class) family	2.5	1.67018	0.74	-0.477475	0.633024	filtered_out_in_independent_filtering	1.55	0	7	3	4	1	1	0	6.32	3.09	3.41	1.1	1.07	chrUn	356396540	356398966	+	GO:0003690,GO:0003727,GO:0006355,GO:0008380,GO:0009507,GO:0009658,GO:0019843,GO:0032502,GO:0042255
D33_C36_vs_D33_MT36	SECCEUnv1G0561580	ScLr1_14	Disease resistance protein (NBS-LRR class) family	1.7	0.68	-0.57	-0.296687	0.766705	filtered_out_in_independent_filtering	1.91	2	2	0	3	0	3	1.86	2.25	0	2.87	0	3.2	chrUn	356396540	356398966	+	GO:0003690,GO:0003727,GO:0006355,GO:0008380,GO:0009507,GO:0009658,GO:0019843,GO:0032502,GO:0042255
D33_C36_vs_D33_NC36	SECCEUnv1G0561580	ScLr1_14	Disease resistance protein (NBS-LRR class) family	0.97	2.31338	1.21	-0.478009	0.632644	filtered_out_in_independent_filtering	2.54	2	2	0	0	0	2	1.86	2.25	0	0	0	1.68	chrUn	356396540	356398966	+	GO:0003690,GO:0003727,GO:0006355,GO:0008380,GO:0009507,GO:0009658,GO:0019843,GO:0032502,GO:0042255
D33_NC20_vs_D33_MT20	SECCEUnv1G0561580	ScLr1_14	Disease resistance protein (NBS-LRR class) family	3.85	0.33	-1.59	-1.2816	0.199983	filtered_out_in_independent_filtering	1.24	4	1	1	7	9	2	3.43	1.12	1.08	5.91	9.52	2.06	chrUn	356396540	356398966	+	GO:0003690,GO:0003727,GO:0006355,GO:0008380,GO:0009507,GO:0009658,GO:0019843,GO:0032502,GO:0042255
D33_NC36_vs_D33_MT36	SECCEUnv1G0561580	ScLr1_14	Disease resistance protein (NBS-LRR class) family	1.31	0.29	-1.79	-0.727212	0.467096	filtered_out_in_independent_filtering	2.47	0	0	2	3	0	3	0	0	1.68	2.9	0	3.27	chrUn	356396540	356398966	+	GO:0003690,GO:0003727,GO:0006355,GO:0008380,GO:0009507,GO:0009658,GO:0019843,GO:0032502,GO:0042255
L318_C20_vs_L318_MT20	SECCE6Rv1G0440520	ScLr10	Disease resistance protein RPM1	0.77	8.32	3.06	0.770864	0.440787	filtered_out_in_independent_filtering	3.96	0	5	0	0	0	0	0	4.59	0	0	0	0	chr6R	804744622	804746614	-	GO:0043531
L318_C20_vs_L318_NC20	SECCE6Rv1G0440520	ScLr10	Disease resistance protein RPM1	0.72	7.26015	2.86	-0.72073	0.471076	filtered_out_in_independent_filtering	3.96	0	5	0	0	0	0	0	4.33	0	0	0	0	chr6R	804744622	804746614	-	GO:0043531
L318_C36_vs_L318_MT36	SECCE6Rv1G0440520	ScLr10	Disease resistance protein RPM1	2.27	0.09	-3.55	-1.57655	0.1149	filtered_out_in_independent_filtering	2.25	0	1	0	0	9	4	0	1.01	0	0	8.79	3.8	chr6R	804744622	804746614	-	GO:0043531
L318_C36_vs_L318_NC36	SECCE6Rv1G0440520	ScLr10	Disease resistance protein RPM1	1.08	0.19751	-2.34	0.901558	0.367292	filtered_out_in_independent_filtering	2.59	0	1	0	1	5	0	0	1.03	0	1.13	4.31	0	chr6R	804744622	804746614	-	GO:0043531
L318_NC36_vs_L318_MT36	SECCE6Rv1G0440520	ScLr10	Disease resistance protein RPM1	3.08	0.43	-1.2	-0.650422	0.51542	filtered_out_in_independent_filtering	1.85	1	5	0	0	9	4	1.15	4.42	0	0	9.02	3.89	chr6R	804744622	804746614	-	GO:0043531
D39_C36_vs_D39_MT36	SECCE7Rv1G0483290	ScRga2_2	Disease resistance protein RPM1	0.84	0.11	-3.14	-0.886727	0.375226	filtered_out_in_independent_filtering	3.54	0	0	0	4	0	1	0	0	0	3.94	0	1.08	chr7R	320704468	320716188	-	GO:0043531
D39_NC36_vs_D39_MT36	SECCE7Rv1G0483290	ScRga2_2	Disease resistance protein RPM1	0.83	0.12	-3.11	-0.87644	0.380791	filtered_out_in_independent_filtering	3.55	0	0	0	4	0	1	0	0	0	3.88	0	1.08	chr7R	320704468	320716188	-	GO:0043531
L318_C20_vs_L318_MT20	SECCE7Rv1G0483290	ScRga2_2	Disease resistance protein RPM1	129.32	0.46	-1.13	-2.14625	0.0318527	0.503887	0.52	99	51	88	188	104	237	124.69	46.82	72.89	216.97	102.22	212.34	chr7R	320704468	320716188	-	GO:0043531
L318_C20_vs_L318_NC20	SECCE7Rv1G0483290	ScRga2_2	Disease resistance protein RPM1	87.33	0.768438	-0.38	0.794814	0.426722	0.916899	0.47	99	51	88	80	85	103	116.12	44.17	68.14	84.74	84.02	126.81	chr7R	320704468	320716188	-	GO:0043531
L318_C36_vs_L318_MT36	SECCE7Rv1G0483290	ScRga2_2	Disease resistance protein RPM1	16.54	0.64	-0.64	-0.719251	0.471986	0.725688	0.9	27	7	4	8	32	22	27.83	7.1	3.87	8.33	31.24	20.87	chr7R	320704468	320716188	-	GO:0043531
L318_C36_vs_L318_NC36	SECCE7Rv1G0483290	ScRga2_2	Disease resistance protein RPM1	12.18	1.14076	0.19	-0.191953	0.847779	0.940807	0.99	27	7	4	14	4	16	27.8	7.19	3.88	15.79	3.44	14.99	chr7R	320704468	320716188	-	GO:0043531
L318_NC20_vs_L318_MT20	SECCE7Rv1G0483290	ScRga2_2	Disease resistance protein RPM1	129.71	0.59	-0.76	-1.98116	0.0475736	0.275395	0.38	80	85	103	188	104	237	83.59	81.68	124.4	198.35	94.6	195.65	chr7R	320704468	320716188	-	GO:0043531
L318_NC36_vs_L318_MT36	SECCE7Rv1G0483290	ScRga2_2	Disease resistance protein RPM1	16.08	0.55	-0.85	-1.06014	0.289082	0.650832	0.8	14	4	16	8	32	22	16.11	3.53	14.92	8.42	32.09	21.4	chr7R	320704468	320716188	-	GO:0043531
D33_C20_vs_D33_MT20	SECCE6Rv1G0437290	ScRga2_3	Disease resistance protein RPM1	2.25	0.29	-1.79	-0.937248	0.348631	filtered_out_in_independent_filtering	1.91	0	1	2	6	5	0	0	0.92	2.11	5.13	5.32	0	chr6R	783057809	783070045	-	GO:0016020,GO:0016021,GO:0043531
D33_C20_vs_D33_NC20	SECCE6Rv1G0437290	ScRga2_3	Disease resistance protein RPM1	1.46	0.50698	-0.98	0.556798	0.577666	filtered_out_in_independent_filtering	1.75	0	1	2	3	1	2	0	0.9	2.06	2.56	1.1	2.14	chr6R	783057809	783070045	-	GO:0016020,GO:0016021,GO:0043531
D33_C36_vs_D33_MT36	SECCE6Rv1G0437290	ScRga2_3	Disease resistance protein RPM1	2.42	1.54	0.63	0.437705	0.6616	filtered_out_in_independent_filtering	1.43	5	2	2	4	2	0	4.65	2.25	1.93	3.83	1.85	0	chr6R	783057809	783070045	-	GO:0016020,GO:0016021,GO:0043531
D33_C36_vs_D33_NC36	SECCE6Rv1G0437290	ScRga2_3	Disease resistance protein RPM1	3.33	0.795536	-0.33	0.309105	0.757242	filtered_out_in_independent_filtering	1.08	5	2	2	3	2	7	4.66	2.25	1.96	2.85	2.36	5.89	chr6R	783057809	783070045	-	GO:0016020,GO:0016021,GO:0043531
D33_NC20_vs_D33_MT20	SECCE6Rv1G0437290	ScRga2_3	Disease resistance protein RPM1	2.7	0.57	-0.82	-0.539839	0.589308	filtered_out_in_independent_filtering	1.51	3	1	2	6	5	0	2.57	1.12	2.16	5.06	5.29	0	chr6R	783057809	783070045	-	GO:0016020,GO:0016021,GO:0043531
D33_NC36_vs_D33_MT36	SECCE6Rv1G0437290	ScRga2_3	Disease resistance protein RPM1	2.81	1.93	0.95	0.695978	0.486443	filtered_out_in_independent_filtering	1.36	3	2	7	4	2	0	2.87	2.36	5.89	3.87	1.87	0	chr6R	783057809	783070045	-	GO:0016020,GO:0016021,GO:0043531
L318_C20_vs_L318_MT20	SECCE6Rv1G0437290	ScRga2_3	Disease resistance protein RPM1	1.15	1.17	0.23	0.0751999	0.940056	filtered_out_in_independent_filtering	3	0	4	0	2	0	1	0	3.67	0	2.31	0	0.9	chr6R	783057809	783070045	-	GO:0016020,GO:0016021,GO:0043531
L318_C20_vs_L318_NC20	SECCE6Rv1G0437290	ScRga2_3	Disease resistance protein RPM1	0.95	1.58008	0.66	-0.207969	0.835253	filtered_out_in_independent_filtering	3.18	0	4	0	0	1	1	0	3.46	0	0	0.99	1.23	chr6R	783057809	783070045	-	GO:0016020,GO:0016021,GO:0043531
L318_NC20_vs_L318_MT20	SECCE6Rv1G0437290	ScRga2_3	Disease resistance protein RPM1	0.85	0.74	-0.43	-0.180557	0.856715	filtered_out_in_independent_filtering	2.35	0	1	1	2	0	1	0	0.96	1.21	2.11	0	0.83	chr6R	783057809	783070045	-	GO:0016020,GO:0016021,GO:0043531
D33_C20_vs_D33_MT20	SECCE6Rv1G0437180	ScRga2_5	Disease resistance protein RPM1	45.88	0.54	-0.88	-2.13471	0.0327846	0.19657	0.41	43	32	21	80	53	52	45.37	29.47	22.12	68.47	56.36	53.48	chr6R	782640844	782654172	+	GO:0043531
D33_C20_vs_D33_NC20	SECCE6Rv1G0437180	ScRga2_5	Disease resistance protein RPM1	37.56	0.732043	-0.45	1.10582	0.268804	0.997042	0.41	43	32	21	52	40	39	44.87	28.87	21.66	44.34	43.94	41.68	chr6R	782640844	782654172	+	GO:0043531
D33_C36_vs_D33_MT36	SECCE6Rv1G0437180	ScRga2_5	Disease resistance protein RPM1	92.5	0.81	-0.3	-1.16208	0.245202	0.48067	0.26	77	79	92	120	112	82	71.63	88.69	88.98	114.87	103.46	87.4	chr6R	782640844	782654172	+	GO:0043531
D33_C36_vs_D33_NC36	SECCE6Rv1G0437180	ScRga2_5	Disease resistance protein RPM1	97.18	0.752623	-0.41	1.74229	0.0814578	0.999932	0.23	77	79	92	118	99	123	71.73	89.01	90.15	112.01	116.59	103.58	chr6R	782640844	782654172	+	GO:0043531
D33_NC20_vs_D33_MT20	SECCE6Rv1G0437180	ScRga2_5	Disease resistance protein RPM1	51.46	0.74	-0.43	-1.32124	0.186422	0.428106	0.33	52	40	39	80	53	52	44.6	44.91	42.21	67.51	56.09	53.46	chr6R	782640844	782654172	+	GO:0043531
D33_NC36_vs_D33_MT36	SECCE6Rv1G0437180	ScRga2_5	Disease resistance protein RPM1	107.35	1.07	0.1	0.43512	0.663475	0.821584	0.23	118	99	123	120	112	82	113	117.04	103.52	116.15	105	89.38	chr6R	782640844	782654172	+	GO:0043531
D39_C20_vs_D39_MT20	SECCE6Rv1G0437180	ScRga2_5	Disease resistance protein RPM1	85.67	0.93	-0.11	-0.436355	0.662579	0.918089	0.26	70	92	90	91	91	83	73.97	86	86.81	87.6	83.1	96.54	chr6R	782640844	782654172	+	GO:0043531
D39_C20_vs_D39_NC20	SECCE6Rv1G0437180	ScRga2_5	Disease resistance protein RPM1	84.02	0.952638	-0.07	0.24161	0.809082	0.952328	0.27	70	92	90	104	67	86	73.41	85.85	87.11	100.32	72.45	84.95	chr6R	782640844	782654172	+	GO:0043531
D39_C36_vs_D39_MT36	SECCE6Rv1G0437180	ScRga2_5	Disease resistance protein RPM1	188.28	1.07	0.1	0.424105	0.671489	0.848413	0.23	153	229	187	167	258	156	165.38	231.44	187.54	164.46	212.18	168.69	chr6R	782640844	782654172	+	GO:0043531
D39_C36_vs_D39_NC36	SECCE6Rv1G0437180	ScRga2_5	Disease resistance protein RPM1	178.78	1.08673	0.12	-0.601591	0.547446	0.865677	0.21	153	229	187	173	182	155	159.33	219.96	179.71	164.65	170.47	178.53	chr6R	782640844	782654172	+	GO:0043531
D39_NC20_vs_D39_MT20	SECCE6Rv1G0437180	ScRga2_5	Disease resistance protein RPM1	86.36	0.97	-0.05	-0.17631	0.86005	0.990316	0.27	104	67	86	91	91	83	99.25	71.66	83.51	86.23	82.29	95.23	chr6R	782640844	782654172	+	GO:0043531
D39_NC36_vs_D39_MT36	SECCE6Rv1G0437180	ScRga2_5	Disease resistance protein RPM1	177.88	0.98	-0.03	-0.144664	0.884976	0.996652	0.2	173	182	155	167	258	156	170.32	175	183.62	162.13	208.47	167.71	chr6R	782640844	782654172	+	GO:0043531
L318_C20_vs_L318_MT20	SECCE6Rv1G0437180	ScRga2_5	Disease resistance protein RPM1	3.95	0.35	-1.52	-1.12118	0.262213	filtered_out_in_independent_filtering	1.36	3	0	3	3	6	9	3.78	0	2.48	3.46	5.9	8.06	chr6R	782640844	782654172	+	GO:0043531
L318_C20_vs_L318_NC20	SECCE6Rv1G0437180	ScRga2_5	Disease resistance protein RPM1	2.78	0.528509	-0.92	0.544298	0.586236	filtered_out_in_independent_filtering	1.69	3	0	3	7	1	2	3.52	0	2.32	7.41	0.99	2.46	chr6R	782640844	782654172	+	GO:0043531
L318_C36_vs_L318_MT36	SECCE6Rv1G0437180	ScRga2_5	Disease resistance protein RPM1	3.88	1.31	0.39	0.352029	0.724817	filtered_out_in_independent_filtering	1.12	6	5	2	6	1	3	6.19	5.07	1.94	6.25	0.98	2.85	chr6R	782640844	782654172	+	GO:0043531
L318_C36_vs_L318_NC36	SECCE6Rv1G0437180	ScRga2_5	Disease resistance protein RPM1	6.09	0.562529	-0.83	0.982849	0.325682	0.634734	0.85	6	5	2	4	12	9	6.18	5.13	1.94	4.51	10.33	8.43	chr6R	782640844	782654172	+	GO:0043531
L318_NC20_vs_L318_MT20	SECCE6Rv1G0437180	ScRga2_5	Disease resistance protein RPM1	4.46	0.66	-0.6	-0.540037	0.589171	filtered_out_in_independent_filtering	1.11	7	1	2	3	6	9	7.31	0.96	2.42	3.17	5.46	7.43	chr6R	782640844	782654172	+	GO:0043531
L318_NC36_vs_L318_MT36	SECCE6Rv1G0437180	ScRga2_5	Disease resistance protein RPM1	5.64	2.33	1.22	1.21805	0.223204	filtered_out_in_independent_filtering	1	4	12	9	6	1	3	4.6	10.6	8.39	6.31	1	2.92	chr6R	782640844	782654172	+	GO:0043531
D33_C36_vs_D33_MT36	SECCE6Rv1G0437270	ScRga2_6	Disease resistance protein RPM1	0.62	0.38	-1.39	-0.475172	0.634665	filtered_out_in_independent_filtering	2.93	1	0	0	1	2	0	0.93	0	0	0.96	1.85	0	chr6R	783003839	783013483	-	GO:0016020,GO:0016021,GO:0043531
D33_NC36_vs_D33_MT36	SECCE6Rv1G0437270	ScRga2_6	Disease resistance protein RPM1	0.47	0.19	-2.4	-0.598965	0.549196	filtered_out_in_independent_filtering	4	0	0	0	1	2	0	0	0	0	0.97	1.87	0	chr6R	783003839	783013483	-	GO:0016020,GO:0016021,GO:0043531
L318_C20_vs_L318_MT20	SECCE6Rv1G0437270	ScRga2_6	Disease resistance protein RPM1	139.95	0.68	-0.56	-1.82484	0.0680259	0.671564	0.31	99	112	135	156	129	216	124.69	102.83	111.82	180.04	126.8	193.52	chr6R	783003839	783013483	-	GO:0016020,GO:0016021,GO:0043531
L318_C20_vs_L318_NC20	SECCE6Rv1G0437270	ScRga2_6	Disease resistance protein RPM1	123.95	0.742262	-0.43	1.70082	0.0889764	0.641729	0.25	99	112	135	126	149	118	116.12	97.01	104.54	133.46	147.29	145.27	chr6R	783003839	783013483	-	GO:0016020,GO:0016021,GO:0043531
L318_C36_vs_L318_MT36	SECCE6Rv1G0437270	ScRga2_6	Disease resistance protein RPM1	127.98	0.58	-0.78	-3.26933	0.00107802	0.0143028	0.24	88	86	108	168	139	184	90.72	87.26	104.61	175.03	135.69	174.59	chr6R	783003839	783013483	-	GO:0016020,GO:0016021,GO:0043531
L318_C36_vs_L318_NC36	SECCE6Rv1G0437270	ScRga2_6	Disease resistance protein RPM1	126.38	0.598739	-0.74	3.44668	0.000567523	0.0132214	0.21	88	86	108	140	173	179	90.62	88.31	104.83	157.86	148.96	167.69	chr6R	783003839	783013483	-	GO:0016020,GO:0016021,GO:0043531
L318_NC20_vs_L318_MT20	SECCE6Rv1G0437270	ScRga2_6	Disease resistance protein RPM1	146.26	0.91	-0.14	-0.564061	0.572713	0.840769	0.25	126	149	118	156	129	216	131.65	143.17	142.52	164.58	117.34	178.31	chr6R	783003839	783013483	-	GO:0016020,GO:0016021,GO:0043531
L318_NC36_vs_L318_MT36	SECCE6Rv1G0437270	ScRga2_6	Disease resistance protein RPM1	162.64	0.97	-0.04	-0.191745	0.847942	0.959399	0.22	140	173	179	168	139	184	161.09	152.78	166.88	176.79	139.37	178.95	chr6R	783003839	783013483	-	GO:0016020,GO:0016021,GO:0043531
D33_C20_vs_D33_MT20	SECCE4Rv1G0265930	ScRga2_8	Disease resistance protein RPM1	1.94	0.22	-2.19	-0.895424	0.370561	filtered_out_in_independent_filtering	2.44	2	0	0	0	8	1	2.11	0	0	0	8.51	1.03	chr4R	727891066	727901333	+	GO:0043531
D33_C20_vs_D33_NC20	SECCE4Rv1G0265930	ScRga2_8	Disease resistance protein RPM1	0.49	1.93187	0.95	-0.246896	0.804989	filtered_out_in_independent_filtering	3.83	2	0	0	1	0	0	2.09	0	0	0.85	0	0	chr4R	727891066	727901333	+	GO:0043531
D33_C36_vs_D33_MT36	SECCE4Rv1G0265930	ScRga2_8	Disease resistance protein RPM1	4.46	0.35	-1.53	-1.26001	0.207667	filtered_out_in_independent_filtering	1.21	1	1	5	6	13	2	0.93	1.12	4.84	5.74	12.01	2.13	chr4R	727891066	727901333	+	GO:0043531
D33_C36_vs_D33_NC36	SECCE4Rv1G0265930	ScRga2_8	Disease resistance protein RPM1	1.83	1.75321	0.81	-0.496113	0.619815	filtered_out_in_independent_filtering	1.64	1	1	5	0	2	2	0.93	1.13	4.9	0	2.36	1.68	chr4R	727891066	727901333	+	GO:0043531
D33_NC20_vs_D33_MT20	SECCE4Rv1G0265930	ScRga2_8	Disease resistance protein RPM1	1.73	0.12	-3.11	-1.26825	0.20471	filtered_out_in_independent_filtering	2.45	1	0	0	0	8	1	0.86	0	0	0	8.47	1.03	chr4R	727891066	727901333	+	GO:0043531
D33_NC36_vs_D33_MT36	SECCE4Rv1G0265930	ScRga2_8	Disease resistance protein RPM1	4.04	0.2	-2.35	-1.74834	0.0804049	0.227388	1.35	0	2	2	6	13	2	0	2.36	1.68	5.81	12.19	2.18	chr4R	727891066	727901333	+	GO:0043531
D39_C20_vs_D39_MT20	SECCE4Rv1G0265930	ScRga2_8	Disease resistance protein RPM1	5.29	0.57	-0.81	-0.565833	0.571507	filtered_out_in_independent_filtering	1.42	1	4	7	0	17	4	1.06	3.74	6.75	0	15.52	4.65	chr4R	727891066	727901333	+	GO:0043531
D39_C20_vs_D39_NC20	SECCE4Rv1G0265930	ScRga2_8	Disease resistance protein RPM1	3.89	0.97942	-0.03	0.0233777	0.981349	filtered_out_in_independent_filtering	1.23	1	4	7	8	1	3	1.05	3.73	6.77	7.72	1.08	2.96	chr4R	727891066	727901333	+	GO:0043531
D39_C36_vs_D39_MT36	SECCE4Rv1G0265930	ScRga2_8	Disease resistance protein RPM1	17.83	0.59	-0.77	-1.15909	0.246421	0.517324	0.66	19	8	11	36	23	12	20.54	8.09	11.03	35.45	18.92	12.98	chr4R	727891066	727901333	+	GO:0043531
D39_C36_vs_D39_NC36	SECCE4Rv1G0265930	ScRga2_8	Disease resistance protein RPM1	22.21	0.397768	-1.33	2.42443	0.0153324	0.141989	0.55	19	8	11	26	31	36	19.79	7.68	10.57	24.74	29.04	41.46	chr4R	727891066	727901333	+	GO:0043531
D39_NC20_vs_D39_MT20	SECCE4Rv1G0265930	ScRga2_8	Disease resistance protein RPM1	5.26	0.58	-0.78	-0.540712	0.588706	filtered_out_in_independent_filtering	1.44	8	1	3	0	17	4	7.63	1.07	2.91	0	15.37	4.59	chr4R	727891066	727901333	+	GO:0043531
D39_NC36_vs_D39_MT36	SECCE4Rv1G0265930	ScRga2_8	Disease resistance protein RPM1	27.41	1.47	0.56	1.03833	0.299117	0.937669	0.53	26	31	36	36	23	12	25.6	29.81	42.65	34.95	18.58	12.9	chr4R	727891066	727901333	+	GO:0043531
L318_C20_vs_L318_MT20	SECCE4Rv1G0265930	ScRga2_8	Disease resistance protein RPM1	6.69	0.71	-0.49	-0.321134	0.748109	filtered_out_in_independent_filtering	1.53	3	14	0	12	8	2	3.78	12.85	0	13.85	7.86	1.79	chr4R	727891066	727901333	+	GO:0043531
L318_C20_vs_L318_NC20	SECCE4Rv1G0265930	ScRga2_8	Disease resistance protein RPM1	4.58	1.31951	0.4	-0.262821	0.792689	filtered_out_in_independent_filtering	1.53	3	14	0	3	5	3	3.52	12.13	0	3.18	4.94	3.69	chr4R	727891066	727901333	+	GO:0043531
L318_C36_vs_L318_MT36	SECCE4Rv1G0265930	ScRga2_8	Disease resistance protein RPM1	10.47	3.07	1.62	1.53979	0.123612	0.353885	1.05	11	6	31	1	3	12	11.34	6.09	30.03	1.04	2.93	11.39	chr4R	727891066	727901333	+	GO:0043531
L318_C36_vs_L318_NC36	SECCE4Rv1G0265930	ScRga2_8	Disease resistance protein RPM1	9.9	3.97237	1.99	-1.87736	0.0604692	0.274446	1.06	11	6	31	2	10	1	11.33	6.16	30.09	2.26	8.61	0.94	chr4R	727891066	727901333	+	GO:0043531
L318_NC20_vs_L318_MT20	SECCE4Rv1G0265930	ScRga2_8	Disease resistance protein RPM1	5.53	0.54	-0.88	-0.844965	0.398131	0.734662	1.04	3	5	3	12	8	2	3.13	4.8	3.62	12.66	7.28	1.65	chr4R	727891066	727901333	+	GO:0043531
L318_NC36_vs_L318_MT36	SECCE4Rv1G0265930	ScRga2_8	Disease resistance protein RPM1	4.63	0.77	-0.37	-0.279942	0.779522	filtered_out_in_independent_filtering	1.34	2	10	1	1	3	12	2.3	8.83	0.93	1.05	3.01	11.67	chr4R	727891066	727901333	+	GO:0043531
D33_C20_vs_D33_MT20	SECCE4Rv1G0265620	ScRga2_9	Disease resistance protein RPM1	0.46	0.62	-0.69	-0.169478	0.865421	filtered_out_in_independent_filtering	4.05	1	0	0	2	0	0	1.06	0	0	1.71	0	0	chr4R	726776731	726781769	-	GO:0043531
D39_C20_vs_D39_MT20	SECCE4Rv1G0265620	ScRga2_9	Disease resistance protein RPM1	0.79	0.68	-0.55	-0.188403	0.850561	filtered_out_in_independent_filtering	2.9	0	0	2	1	2	0	0	0	1.93	0.96	1.83	0	chr4R	726776731	726781769	-	GO:0043531
D39_C20_vs_D39_NC20	SECCE4Rv1G0265620	ScRga2_9	Disease resistance protein RPM1	0.64	1	0	0.000790072	0.99937	filtered_out_in_independent_filtering	3.55	0	0	2	2	0	0	0	0	1.94	1.93	0	0	chr4R	726776731	726781769	-	GO:0043531
D39_C36_vs_D39_MT36	SECCE4Rv1G0265620	ScRga2_9	Disease resistance protein RPM1	0.66	0.14	-2.79	-0.702363	0.482453	filtered_out_in_independent_filtering	3.97	0	0	0	4	0	0	0	0	0	3.94	0	0	chr4R	726776731	726781769	-	GO:0043531
D39_C36_vs_D39_NC36	SECCE4Rv1G0265620	ScRga2_9	Disease resistance protein RPM1	0.51	0.178006	-2.49	0.653146	0.513662	filtered_out_in_independent_filtering	3.81	0	0	0	2	0	1	0	0	0	1.9	0	1.15	chr4R	726776731	726781769	-	GO:0043531
D39_NC20_vs_D39_MT20	SECCE4Rv1G0265620	ScRga2_9	Disease resistance protein RPM1	0.78	0.69	-0.54	-0.180897	0.856448	filtered_out_in_independent_filtering	2.96	2	0	0	1	2	0	1.91	0	0	0.95	1.81	0	chr4R	726776731	726781769	-	GO:0043531
D39_NC36_vs_D39_MT36	SECCE4Rv1G0265620	ScRga2_9	Disease resistance protein RPM1	1.17	0.81	-0.3	-0.110889	0.911704	filtered_out_in_independent_filtering	2.7	2	0	1	4	0	0	1.97	0	1.18	3.88	0	0	chr4R	726776731	726781769	-	GO:0043531
D33_C20_vs_D33_MT20	SECCE4Rv1G0265660	ScRga2_10	Disease resistance protein RPM1	18.04	1.33	0.41	0.722336	0.470088	0.763235	0.56	16	19	26	19	11	18	16.88	17.5	27.38	16.26	11.7	18.51	chr4R	726965870	726973932	+	GO:0043531
D33_C20_vs_D33_NC20	SECCE4Rv1G0265660	ScRga2_10	Disease resistance protein RPM1	17.86	1.29235	0.37	-0.68029	0.496321	0.997162	0.54	16	19	26	24	14	10	16.7	17.14	26.81	20.46	15.38	10.69	chr4R	726965870	726973932	+	GO:0043531
D33_C36_vs_D33_MT36	SECCE4Rv1G0265660	ScRga2_10	Disease resistance protein RPM1	28.7	1.05	0.07	0.109563	0.912756	0.962489	0.61	24	45	16	18	41	27	22.33	50.52	15.47	17.23	37.87	28.78	chr4R	726965870	726973932	+	GO:0043531
D33_C36_vs_D33_NC36	SECCE4Rv1G0265660	ScRga2_10	Disease resistance protein RPM1	28.7	1.06437	0.09	-0.152127	0.879087	0.999932	0.6	24	45	16	25	35	22	22.36	50.7	15.68	23.73	41.22	18.53	chr4R	726965870	726973932	+	GO:0043531
D33_NC20_vs_D33_MT20	SECCE4Rv1G0265660	ScRga2_10	Disease resistance protein RPM1	15.55	1.03	0.04	0.0616431	0.950847	0.981136	0.59	24	14	10	19	11	18	20.59	15.72	10.82	16.03	11.64	18.51	chr4R	726965870	726973932	+	GO:0043531
D33_NC36_vs_D33_MT36	SECCE4Rv1G0265660	ScRga2_10	Disease resistance protein RPM1	28.19	0.97	-0.04	-0.0712563	0.943194	0.97432	0.53	25	35	22	18	41	27	23.94	41.38	18.52	17.42	38.44	29.43	chr4R	726965870	726973932	+	GO:0043531
L318_C20_vs_L318_MT20	SECCE4Rv1G0265660	ScRga2_10	Disease resistance protein RPM1	49.9	1.48	0.56	1.48327	0.138003	0.817099	0.38	52	58	72	44	35	40	65.5	53.25	59.64	50.78	34.4	35.84	chr4R	726965870	726973932	+	GO:0043531
L318_C20_vs_L318_NC20	SECCE4Rv1G0265660	ScRga2_10	Disease resistance protein RPM1	53.24	1.09429	0.13	-0.358923	0.719653	0.980753	0.36	52	58	72	38	55	47	60.99	50.24	55.75	40.25	54.37	57.86	chr4R	726965870	726973932	+	GO:0043531
L318_C36_vs_L318_MT36	SECCE4Rv1G0265660	ScRga2_10	Disease resistance protein RPM1	62.65	0.94	-0.1	-0.350198	0.72619	0.880074	0.27	53	68	60	58	68	71	54.64	68.99	58.12	60.43	66.38	67.37	chr4R	726965870	726973932	+	GO:0043531
L318_C36_vs_L318_NC36	SECCE4Rv1G0265660	ScRga2_10	Disease resistance protein RPM1	66.36	0.846745	-0.24	0.761871	0.446137	0.725429	0.32	53	68	60	57	106	64	54.58	69.82	58.24	64.27	91.27	59.96	chr4R	726965870	726973932	+	GO:0043531
L318_NC20_vs_L318_MT20	SECCE4Rv1G0265660	ScRga2_10	Disease resistance protein RPM1	43.43	1.35	0.43	1.17946	0.238214	0.597441	0.36	38	55	47	44	35	40	39.7	52.85	56.77	46.42	31.84	33.02	chr4R	726965870	726973932	+	GO:0043531
L318_NC36_vs_L318_MT36	SECCE4Rv1G0265660	ScRga2_10	Disease resistance protein RPM1	69.52	1.11	0.15	0.454059	0.649786	0.884527	0.32	57	106	64	58	68	71	65.59	93.61	59.66	61.03	68.18	69.05	chr4R	726965870	726973932	+	GO:0043531
D33_C20_vs_D33_MT20	SECCE5Rv1G0307590	ScRga2_11	Disease resistance protein (NBS-LRR class) family	113.12	1.17	0.22	0.875524	0.381289	0.696202	0.25	131	120	111	123	90	109	138.23	110.52	116.9	105.27	95.7	112.09	chr5R	115791847	115799508	+	GO:0043531
D33_C20_vs_D33_NC20	SECCE5Rv1G0307590	ScRga2_11	Disease resistance protein (NBS-LRR class) family	109.73	1.20581	0.27	-1.08118	0.279616	0.997042	0.25	131	120	111	107	85	107	136.69	108.26	114.47	91.23	93.36	114.36	chr5R	115791847	115799508	+	GO:0043531
D33_C36_vs_D33_MT36	SECCE5Rv1G0307590	ScRga2_11	Disease resistance protein (NBS-LRR class) family	115.5	0.9	-0.15	-0.660008	0.509249	0.718077	0.23	102	101	124	125	120	126	94.88	113.39	119.93	119.66	110.85	134.29	chr5R	115791847	115799508	+	GO:0043531
D33_C36_vs_D33_NC36	SECCE5Rv1G0307590	ScRga2_11	Disease resistance protein (NBS-LRR class) family	103.74	1.13288	0.18	-0.694552	0.487336	0.999932	0.26	102	101	124	82	94	123	95.01	113.79	121.51	77.84	110.7	103.58	chr5R	115791847	115799508	+	GO:0043531
D33_NC20_vs_D33_MT20	SECCE5Rv1G0307590	ScRga2_11	Disease resistance protein (NBS-LRR class) family	102.35	0.97	-0.04	-0.15816	0.874331	0.94954	0.25	107	85	107	123	90	109	91.78	95.44	115.8	103.8	95.24	112.06	chr5R	115791847	115799508	+	GO:0043531
D33_NC36_vs_D33_MT36	SECCE5Rv1G0307590	ScRga2_11	Disease resistance protein (NBS-LRR class) family	110.67	0.79	-0.34	-1.37127	0.170292	0.36905	0.25	82	94	123	125	120	126	78.53	111.13	103.52	120.99	112.5	137.33	chr5R	115791847	115799508	+	GO:0043531
D39_C20_vs_D39_MT20	SECCE5Rv1G0307590	ScRga2_11	Disease resistance protein (NBS-LRR class) family	173.7	0.84	-0.25	-1.21762	0.223368	0.645393	0.21	139	175	172	217	210	142	146.89	163.58	165.9	208.9	191.76	165.16	chr5R	115791847	115799508	+	GO:0043531
D39_C20_vs_D39_NC20	SECCE5Rv1G0307590	ScRga2_11	Disease resistance protein (NBS-LRR class) family	174.21	0.835088	-0.26	1.17463	0.240144	0.636724	0.22	139	175	172	164	175	225	145.78	163.31	166.47	158.19	189.24	222.25	chr5R	115791847	115799508	+	GO:0043531
D39_C36_vs_D39_MT36	SECCE5Rv1G0307590	ScRga2_11	Disease resistance protein (NBS-LRR class) family	143	0.8	-0.32	-1.55565	0.119792	0.348051	0.2	110	140	121	152	188	159	118.9	141.49	121.35	149.69	154.61	171.94	chr5R	115791847	115799508	+	GO:0043531
D39_C36_vs_D39_NC36	SECCE5Rv1G0307590	ScRga2_11	Disease resistance protein (NBS-LRR class) family	129.5	0.888843	-0.17	0.646621	0.517877	0.85005	0.26	110	140	121	108	149	147	114.55	134.48	116.29	102.79	139.56	169.31	chr5R	115791847	115799508	+	GO:0043531
D39_NC20_vs_D39_MT20	SECCE5Rv1G0307590	ScRga2_11	Disease resistance protein (NBS-LRR class) family	186.76	1.01	0.01	0.0334878	0.973286	0.998962	0.22	164	175	225	217	210	142	156.51	187.16	218.47	205.62	189.9	162.92	chr5R	115791847	115799508	+	GO:0043531
D39_NC36_vs_D39_MT36	SECCE5Rv1G0307590	ScRga2_11	Disease resistance protein (NBS-LRR class) family	149.03	0.9	-0.15	-0.591345	0.554289	0.994473	0.26	108	149	147	152	188	159	106.33	143.27	174.15	147.57	151.91	170.94	chr5R	115791847	115799508	+	GO:0043531
L318_C20_vs_L318_MT20	SECCE5Rv1G0307590	ScRga2_11	Disease resistance protein (NBS-LRR class) family	98.77	1.08	0.11	0.350937	0.725635	0.996203	0.31	78	107	134	75	120	90	98.24	98.24	111	86.56	117.95	80.63	chr5R	115791847	115799508	+	GO:0043531
L318_C20_vs_L318_NC20	SECCE5Rv1G0307590	ScRga2_11	Disease resistance protein (NBS-LRR class) family	101.52	0.895025	-0.16	0.58802	0.556519	0.95443	0.27	78	107	134	105	114	79	91.49	92.68	103.77	111.22	112.69	97.26	chr5R	115791847	115799508	+	GO:0043531
L318_C36_vs_L318_MT36	SECCE5Rv1G0307590	ScRga2_11	Disease resistance protein (NBS-LRR class) family	85.14	0.98	-0.02	-0.0862833	0.931241	0.974916	0.27	76	76	101	76	103	82	78.35	77.11	97.83	79.18	100.55	77.81	chr5R	115791847	115799508	+	GO:0043531
L318_C36_vs_L318_NC36	SECCE5Rv1G0307590	ScRga2_11	Disease resistance protein (NBS-LRR class) family	76.34	1.24833	0.32	-1.15583	0.247749	0.563284	0.28	76	76	101	58	91	64	78.26	78.04	98.03	65.4	78.35	59.96	chr5R	115791847	115799508	+	GO:0043531
L318_NC20_vs_L318_MT20	SECCE5Rv1G0307590	ScRga2_11	Disease resistance protein (NBS-LRR class) family	96.21	1.2	0.26	0.960631	0.336738	0.68534	0.27	105	114	79	75	120	90	109.71	109.54	95.41	79.13	109.16	74.3	chr5R	115791847	115799508	+	GO:0043531
L318_NC36_vs_L318_MT36	SECCE5Rv1G0307590	ScRga2_11	Disease resistance protein (NBS-LRR class) family	78.29	0.79	-0.35	-1.17101	0.241593	0.599432	0.3	58	91	64	76	103	82	66.74	80.36	59.66	79.97	103.28	79.75	chr5R	115791847	115799508	+	GO:0043531
D33_C20_vs_D33_MT20	SECCE5Rv1G0306370	ScRga2_13	Disease resistance protein RPM1	65.73	0.93	-0.1	-0.309893	0.756643	0.909166	0.34	76	62	50	70	75	63	80.2	57.1	52.66	59.91	79.75	64.79	chr5R	91001811	91002890	-	GO:0043531
D33_C20_vs_D33_NC20	SECCE5Rv1G0306370	ScRga2_13	Disease resistance protein RPM1	56.02	1.25701	0.33	-0.862026	0.388673	0.997162	0.38	76	62	50	46	37	65	79.3	55.94	51.56	39.22	40.64	69.47	chr5R	91001811	91002890	-	GO:0043531
D33_C36_vs_D33_MT36	SECCE5Rv1G0306370	ScRga2_13	Disease resistance protein RPM1	61.57	0.94	-0.09	-0.330061	0.741354	0.869513	0.29	69	45	66	72	72	52	64.19	50.52	63.83	68.92	66.51	55.42	chr5R	91001811	91002890	-	GO:0043531
D33_C36_vs_D33_NC36	SECCE5Rv1G0306370	ScRga2_13	Disease resistance protein RPM1	62.72	0.913831	-0.13	0.460909	0.644864	0.999932	0.28	69	45	66	79	49	76	64.27	50.7	64.67	74.99	57.71	64	chr5R	91001811	91002890	-	GO:0043531
D33_NC20_vs_D33_MT20	SECCE5Rv1G0306370	ScRga2_13	Disease resistance protein RPM1	59.09	0.74	-0.43	-1.16151	0.245436	0.499826	0.37	46	37	65	70	75	63	39.46	41.54	70.35	59.07	79.37	64.77	chr5R	91001811	91002890	-	GO:0043531
D33_NC36_vs_D33_MT36	SECCE5Rv1G0306370	ScRga2_13	Disease resistance protein RPM1	65.24	1.02	0.03	0.100853	0.919668	0.962366	0.28	79	49	76	72	72	52	75.65	57.93	63.96	69.69	67.5	56.68	chr5R	91001811	91002890	-	GO:0043531
D39_C20_vs_D39_MT20	SECCE5Rv1G0306370	ScRga2_13	Disease resistance protein RPM1	194.62	0.83	-0.27	-1.4242	0.154389	0.552366	0.19	156	203	181	203	242	191	164.85	189.75	174.58	195.42	220.98	222.15	chr5R	91001811	91002890	-	GO:0043531
D39_C20_vs_D39_NC20	SECCE5Rv1G0306370	ScRga2_13	Disease resistance protein RPM1	189.48	0.870551	-0.2	1.01481	0.310197	0.702125	0.2	156	203	181	188	186	229	163.61	189.44	175.18	181.34	201.13	226.21	chr5R	91001811	91002890	-	GO:0043531
D39_C36_vs_D39_MT36	SECCE5Rv1G0306370	ScRga2_13	Disease resistance protein RPM1	149.86	0.83	-0.27	-1.33342	0.182394	0.437945	0.2	116	134	147	151	211	156	125.39	135.43	147.42	148.71	173.53	168.69	chr5R	91001811	91002890	-	GO:0043531
D39_C36_vs_D39_NC36	SECCE5Rv1G0306370	ScRga2_13	Disease resistance protein RPM1	145.44	0.812252	-0.3	1.46327	0.143393	0.507062	0.2	116	134	147	163	157	156	120.8	128.71	141.27	155.13	147.05	179.68	chr5R	91001811	91002890	-	GO:0043531
D39_NC20_vs_D39_MT20	SECCE5Rv1G0306370	ScRga2_13	Disease resistance protein RPM1	205.17	0.95	-0.07	-0.352674	0.724333	0.976928	0.2	188	186	229	203	242	191	179.41	198.92	222.36	192.35	218.84	219.14	chr5R	91001811	91002890	-	GO:0043531
D39_NC36_vs_D39_MT36	SECCE5Rv1G0306370	ScRga2_13	Disease resistance protein RPM1	163.51	1.02	0.03	0.152627	0.878692	0.995215	0.2	163	157	156	151	211	156	160.48	150.96	184.81	146.6	170.5	167.71	chr5R	91001811	91002890	-	GO:0043531
L318_C20_vs_L318_MT20	SECCE5Rv1G0306370	ScRga2_13	Disease resistance protein RPM1	71.36	1.13	0.17	0.524029	0.600258	0.990413	0.33	55	81	100	66	73	60	69.27	74.37	82.83	76.17	71.75	53.76	chr5R	91001811	91002890	-	GO:0043531
L318_C20_vs_L318_NC20	SECCE5Rv1G0306370	ScRga2_13	Disease resistance protein RPM1	72.63	0.946058	-0.08	0.231237	0.817131	0.990129	0.33	55	81	100	84	74	50	64.51	70.16	77.44	88.97	73.15	61.56	chr5R	91001811	91002890	-	GO:0043531
L318_C36_vs_L318_MT36	SECCE5Rv1G0306370	ScRga2_13	Disease resistance protein RPM1	61.56	1.02	0.03	0.0994622	0.920771	0.970374	0.29	65	49	72	61	62	62	67.01	49.72	69.74	63.55	60.52	58.83	chr5R	91001811	91002890	-	GO:0043531
L318_C36_vs_L318_NC36	SECCE5Rv1G0306370	ScRga2_13	Disease resistance protein RPM1	54.61	1.32869	0.41	-1.10164	0.27062	0.584057	0.37	65	49	72	30	51	67	66.93	50.31	69.89	33.83	43.91	62.77	chr5R	91001811	91002890	-	GO:0043531
L318_NC20_vs_L318_MT20	SECCE5Rv1G0306370	ScRga2_13	Disease resistance protein RPM1	67.47	1.19	0.25	0.787524	0.430975	0.759395	0.31	84	74	50	66	73	60	87.77	71.11	60.39	69.63	66.4	49.53	chr5R	91001811	91002890	-	GO:0043531
L318_NC36_vs_L318_MT36	SECCE5Rv1G0306370	ScRga2_13	Disease resistance protein RPM1	54.78	0.76	-0.39	-1.09857	0.271955	0.633077	0.35	30	51	67	61	62	62	34.52	45.04	62.46	64.19	62.17	60.3	chr5R	91001811	91002890	-	GO:0043531
D33_C20_vs_D33_MT20	SECCE5Rv1G0307570	ScRga2_14	Disease resistance protein RPM1	31.72	1.19	0.25	0.584908	0.558609	0.81426	0.43	35	30	37	32	23	34	36.93	27.63	38.97	27.39	24.46	34.96	chr5R	115776339	115779320	+	GO:0043531
D33_C20_vs_D33_NC20	SECCE5Rv1G0307570	ScRga2_14	Disease resistance protein RPM1	32.37	1.09429	0.13	-0.311298	0.755574	0.997162	0.41	35	30	37	45	22	28	36.52	27.07	38.16	38.37	24.16	29.93	chr5R	115776339	115779320	+	GO:0043531
D33_C36_vs_D33_MT36	SECCE5Rv1G0307570	ScRga2_14	Disease resistance protein RPM1	29.38	0.93	-0.11	-0.202764	0.83932	0.925286	0.55	26	15	45	42	20	31	24.19	16.84	43.52	40.2	18.47	33.04	chr5R	115776339	115779320	+	GO:0043531
D33_C36_vs_D33_NC36	SECCE5Rv1G0307570	ScRga2_14	Disease resistance protein RPM1	27.92	1.03526	0.05	-0.11302	0.910015	0.999932	0.48	26	15	45	31	22	32	24.22	16.9	44.1	29.43	25.91	26.95	chr5R	115776339	115779320	+	GO:0043531
D33_NC20_vs_D33_MT20	SECCE5Rv1G0307570	ScRga2_14	Disease resistance protein RPM1	29.98	1.09	0.13	0.287682	0.77359	0.89891	0.43	45	22	28	32	23	34	38.6	24.7	30.3	27.01	24.34	34.95	chr5R	115776339	115779320	+	GO:0043531
D33_NC36_vs_D33_MT36	SECCE5Rv1G0307570	ScRga2_14	Disease resistance protein RPM1	29.3	0.89	-0.17	-0.379234	0.704514	0.846848	0.45	31	22	32	42	20	31	29.69	26.01	26.93	40.65	18.75	33.79	chr5R	115776339	115779320	+	GO:0043531
D39_C20_vs_D39_NC20	SECCE5Rv1G0307570	ScRga2_14	Disease resistance protein RPM1	0.65	0.356013	-1.49	0.501177	0.616247	filtered_out_in_independent_filtering	2.96	0	0	1	1	0	2	0	0	0.97	0.96	0	1.98	chr5R	115776339	115779320	+	GO:0043531
D39_NC20_vs_D39_MT20	SECCE5Rv1G0307570	ScRga2_14	Disease resistance protein RPM1	0.63	2.72	1.45	0.459861	0.645616	filtered_out_in_independent_filtering	3.14	1	0	2	0	1	0	0.95	0	1.94	0	0.9	0	chr5R	115776339	115779320	+	GO:0043531
L318_C20_vs_L318_MT20	SECCE5Rv1G0307570	ScRga2_14	Disease resistance protein RPM1	31.77	1.03	0.05	0.110677	0.911872	0.999397	0.41	27	35	37	31	29	33	34.01	32.13	30.65	35.78	28.5	29.57	chr5R	115776339	115779320	+	GO:0043531
L318_C20_vs_L318_NC20	SECCE5Rv1G0307570	ScRga2_14	Disease resistance protein RPM1	32.8	0.852635	-0.23	0.469088	0.639007	0.967264	0.5	27	35	37	49	30	20	31.67	30.32	28.65	51.9	29.65	24.62	chr5R	115776339	115779320	+	GO:0043531
L318_C36_vs_L318_MT36	SECCE5Rv1G0307570	ScRga2_14	Disease resistance protein RPM1	29.78	0.84	-0.25	-0.583062	0.559852	0.786272	0.43	27	29	25	39	21	38	27.83	29.42	24.22	40.63	20.5	36.06	chr5R	115776339	115779320	+	GO:0043531
L318_C36_vs_L318_NC36	SECCE5Rv1G0307570	ScRga2_14	Disease resistance protein RPM1	23.63	1.3566	0.44	-0.89557	0.370483	0.669497	0.5	27	29	25	18	33	12	27.8	29.78	24.27	20.3	28.41	11.24	chr5R	115776339	115779320	+	GO:0043531
L318_NC20_vs_L318_MT20	SECCE5Rv1G0307570	ScRga2_14	Disease resistance protein RPM1	31.75	1.21	0.28	0.609046	0.542494	0.825329	0.45	49	30	20	31	29	33	51.2	28.83	24.16	32.71	26.38	27.24	chr5R	115776339	115779320	+	GO:0043531
L318_NC36_vs_L318_MT36	SECCE5Rv1G0307570	ScRga2_14	Disease resistance protein RPM1	26.68	0.62	-0.7	-1.25613	0.209068	0.562653	0.55	18	33	12	39	21	38	20.71	29.14	11.19	41.04	21.06	36.96	chr5R	115776339	115779320	+	GO:0043531
D39_C20_vs_D39_MT20	SECCE6Rv1G0437260	ScRga2_15	Disease resistance protein RPM1	3.81	2.96	1.57	1.04875	0.294293	filtered_out_in_independent_filtering	1.49	1	11	6	0	5	1	1.06	10.28	5.79	0	4.57	1.16	chr6R	782992970	782998474	-	GO:0016020,GO:0016021,GO:0043531
D39_C20_vs_D39_NC20	SECCE6Rv1G0437260	ScRga2_15	Disease resistance protein RPM1	3.67	3.4822	1.8	-1.27833	0.201132	filtered_out_in_independent_filtering	1.41	1	11	6	2	0	3	1.05	10.27	5.81	1.93	0	2.96	chr6R	782992970	782998474	-	GO:0016020,GO:0016021,GO:0043531
D39_C36_vs_D39_MT36	SECCE6Rv1G0437260	ScRga2_15	Disease resistance protein RPM1	5.5	0.53	-0.92	-0.916671	0.359315	filtered_out_in_independent_filtering	1	4	6	1	9	5	8	4.32	6.06	1	8.86	4.11	8.65	chr6R	782992970	782998474	-	GO:0016020,GO:0016021,GO:0043531
D39_C36_vs_D39_NC36	SECCE6Rv1G0437260	ScRga2_15	Disease resistance protein RPM1	6.44	0.395021	-1.34	1.04266	0.297106	0.701409	1.28	4	6	1	1	4	20	4.17	5.76	0.96	0.95	3.75	23.04	chr6R	782992970	782998474	-	GO:0016020,GO:0016021,GO:0043531
D39_NC20_vs_D39_MT20	SECCE6Rv1G0437260	ScRga2_15	Disease resistance protein RPM1	1.75	0.85	-0.24	-0.115636	0.907941	filtered_out_in_independent_filtering	2.04	2	0	3	0	5	1	1.91	0	2.91	0	4.52	1.15	chr6R	782992970	782998474	-	GO:0016020,GO:0016021,GO:0043531
D39_NC36_vs_D39_MT36	SECCE6Rv1G0437260	ScRga2_15	Disease resistance protein RPM1	8.32	1.32	0.41	0.34895	0.727126	filtered_out_in_independent_filtering	1.16	1	4	20	9	5	8	0.98	3.85	23.69	8.74	4.04	8.6	chr6R	782992970	782998474	-	GO:0016020,GO:0016021,GO:0043531
L318_C20_vs_L318_MT20	SECCE6Rv1G0437260	ScRga2_15	Disease resistance protein RPM1	24.69	0.69	-0.54	-1.21025	0.226183	0.908879	0.45	16	23	23	25	29	34	20.15	21.12	19.05	28.85	28.5	30.46	chr6R	782992970	782998474	-	GO:0016020,GO:0016021,GO:0043531
L318_C20_vs_L318_NC20	SECCE6Rv1G0437260	ScRga2_15	Disease resistance protein RPM1	21.13	0.806642	-0.31	0.540538	0.588826	0.960923	0.57	16	23	23	21	15	27	18.77	19.92	17.81	22.24	14.83	33.24	chr6R	782992970	782998474	-	GO:0016020,GO:0016021,GO:0043531
L318_C36_vs_L318_MT36	SECCE6Rv1G0437260	ScRga2_15	Disease resistance protein RPM1	16.06	0.76	-0.39	-0.584259	0.559046	0.785842	0.67	8	9	25	21	22	12	8.25	9.13	24.22	21.88	21.48	11.39	chr6R	782992970	782998474	-	GO:0016020,GO:0016021,GO:0043531
L318_C36_vs_L318_NC36	SECCE6Rv1G0437260	ScRga2_15	Disease resistance protein RPM1	18.63	0.594604	-0.75	1.11756	0.263755	0.578262	0.67	8	9	25	15	41	19	8.24	9.24	24.27	16.91	35.3	17.8	chr6R	782992970	782998474	-	GO:0016020,GO:0016021,GO:0043531
L318_NC20_vs_L318_MT20	SECCE6Rv1G0437260	ScRga2_15	Disease resistance protein RPM1	24.96	0.85	-0.24	-0.50906	0.61071	0.860126	0.48	21	15	27	25	29	34	21.94	14.41	32.61	26.38	26.38	28.07	chr6R	782992970	782998474	-	GO:0016020,GO:0016021,GO:0043531
L318_NC36_vs_L318_MT36	SECCE6Rv1G0437260	ScRga2_15	Disease resistance protein RPM1	21.17	1.28	0.36	0.622183	0.533821	0.827496	0.58	15	41	19	21	22	12	17.26	36.21	17.71	22.1	22.06	11.67	chr6R	782992970	782998474	-	GO:0016020,GO:0016021,GO:0043531

## Sheet: (b) RNA-seq_libraries_qual_rep 
Data statistics summary for RNA-seq libraries based on FASTQC analysis (before adapter trimming)
	D33-MT20-	D33-MT20-	D33-MT20-	D33-MT20-	D33-MT20-	D33-MT20-	D33-MT36-	D33-MT36-	D33-MT36-
	3_raw_1	3_raw_2	2_raw_1	2_raw_2	1_raw_1	1_raw_2	3_raw_1	3_raw_2	2_raw_1
Total	48420267	48420267	44663077	44663077	52179252	52179252	51424926	51424926	53746689
Sequences
Sequence length	151	151	151	151	151	151	151	151	151
%GC	53	53	52	53	53	53	53	54	53
%AT	47	47	48	47	47	47	47	46	47
%Q20	99.94	99.85	99.9	99.86	99.92	99.84	99.93	99.82	99.94
%Q30	95.91	95.83	95.88	96.06	96.03	95.54	96.07	95.13	95.95
	D33-MT36-	D33-MT36-	D33-MT36-	D33-NC20-	D33-NC20-	D33-NC20-	D33-NC20-	D33-NC20-	D33-NC20-
	2_raw_2	1_raw_1	1_raw_2	3_raw_1	3_raw_2	2_raw_1	2_raw_2	1_raw_1	1_raw_2
Total	53746689	50790207	50790207	46807174	46807174	43595725	43595725	55986258	55986258
Sequences
Sequence length	151	151	151	151	151	151	151	151	151
%GC	54	53	54	53	54	53	54	53	54
%AT	46	47	46	47	46	47	46	47	46
%Q20	99.82	99.94	99.85	99.88	99.8	99.94	99.95	99.92	99.85
%Q30	95.41	95.84	96.07	95.64	95.71	95.76	96.34	96	96.12
	D33-NC36-	D33-NC36-	D33-NC36-	D33-NC36-	D33-NC36-	D33-NC36-	D33-C20-	D33-C20-	D33-C20-
	3_raw_1	3_raw_2	2_raw_1	2_raw_2	1_raw_1	1_raw_2	3_raw_1	3_raw_2	2_raw_1
Total	53368283	53368283	41837004	41837004	50071984	50071984	46918435	46918435	53310439
Sequences
Sequence length	151	151	151	151	151	151	151	151	151
%GC	54	54	53	54	53	54	53	54	53
%AT	46	46	47	46	47	46	47	46	47
%Q20	99.95	99.95	99.93	99.85	99.92	99.83	99.93	99.95	99.92
%Q30	95.95	96.39	95.78	96.16	95.88	95.84	95.8	96.22	95.89
	D33-C20-	D33-C20-	D33-C20-	D33-C36-	D33-C36-	D33-C36-	D33-C36-	D33-C36-	D33-C36-
	2_raw_2	1_raw_1	1_raw_2	3_raw_1	3_raw_2	2_raw_1	2_raw_2	1_raw_1	1_raw_2
Total	53310439	45406660	45406660	50506102	50506102	42986907	42986907	49690769	49690769
Sequences
Sequence length	151	151	151	151	151	151	151	151	151
%GC	53	53	53	54	54	53	54	53	54
%AT	47	47	47	46	46	47	46	47	46
%Q20	99.86	99.91	99.83	99.93	99.81	99.94	99.85	99.93	99.83
%Q30	96.09	95.83	95.78	95.68	95.54	95.87	96.23	95.89	95.98
	D39-MT20-	D39-MT20-	D39-MT20-	D39-MT20-	D39-MT20-	D39-MT20-	D39-MT36-	D39-MT36-	D39-MT36-
	3_raw_1	3_raw_2	2_raw_1	2_raw_2	1_raw_1	1_raw_2	3_raw_1	3_raw_2	2_raw_1
Total	41090457	41090457	54488982	54488982	51656474	51656474	50284348	50284348	55040747
Sequences
Sequence length	151	151	151	151	151	151	151	151	151
%GC	52	52	53	54	52	53	53	54	52
%AT	48	48	47	46	48	47	47	46	48
%Q20	99.92	99.81	99.91	99.81	99.92	99.83	99.93	99.86	99.93
%Q30	95.9	95.1	96.08	95.27	95.86	95.35	96.14	96.1	95.84
	D39-MT36-	D39-MT36-	D39-MT36-	D39-NC20-	D39-NC20-	D39-NC20-	D39-NC20-	D39-NC20-	D39-NC20-
	2_raw_2	1_raw_1	1_raw_2	3_raw_1	3_raw_2	2_raw_1	2_raw_2	1_raw_1	1_raw_2
Total	55040747	47413333	47413333	47966864	47966864	45366024	45366024	47624956	47624956
Sequences
Sequence length	151	151	151	151	151	151	151	151	151
%GC	53	53	54	52	53	52	53	52	53
%AT	47	47	46	48	47	48	47	48	47
%Q20	99.8	99.94	99.85	99.91	99.82	99.92	99.81	99.92	99.81
%Q30	95.71	95.89	95.85	96.07	96.28	95.8	95.59	95.8	95.16
	D39-NC36-	D39-NC36-	D39-NC36-	D39-NC36-	D39-NC36-	D39-NC36-	D39-C20-	D39-C20-	D39-C20-
	3_raw_1	3_raw_2	2_raw_1	2_raw_2	1_raw_1	1_raw_2	3_raw_1	3_raw_2	2_raw_1
Total	43723327	43723327	45562008	45562008	48736368	48736368	54867502	54867502	51268918
Sequences
Sequence length	151	151	151	151	151	151	151	151	151
%GC	53	54	53	54	53	54	53	54	52
%AT	47	46	47	46	47	46	47	46	48
%Q20	99.94	99.85	99.93	99.78	99.94	99.83	99.92	99.81	99.93
%Q30	95.93	96.35	95.77	95.06	95.93	94.63	95.81	94.66	95.79
	D39-C20-	D39-C20-	D39-C20-	D39-C36-	D39-C36-	D39-C36-	D39-C36-	D39-C36-	D39-C36-
	2_raw_2	1_raw_1	1_raw_2	3_raw_1	3_raw_2	2_raw_1	2_raw_2	1_raw_1	1_raw_2
Total	51268918	48716790	48716790	48161928	48161928	47343598	47343598	46312700	46312700
Sequences
Sequence length	151	151	151	151	151	151	151	151	151
%GC	53	53	54	53	54	53	54	53	54
%AT	47	47	46	47	46	47	46	47	46
%Q20	99.84	99.92	99.82	99.93	99.85	99.94	99.84	99.93	99.85
%Q30	95.65	95.68	95.82	95.81	95.92	95.91	96.06	95.88	95.77
	L318-MT20-	L318-MT20-	L318-MT20-	L318-MT20-	L318-MT20-	L318-MT20-	L318-MT36-	L318-MT36-	L318-MT36-
	3_raw_1	3_raw_2	2_raw_1	2_raw_2	1_raw_1	1_raw_2	3_raw_1	3_raw_2	2_raw_1
Total	56850323	56850323	55443071	55443071	41493615	41493615	45934418	45934418	44318115
Sequences
Sequence length	151	151	151	151	151	151	151	151	151
%GC	53	53	53	54	53	53	53	54	52
%AT	47	47	47	46	47	47	47	46	48
%Q20	99.91	99.82	99.92	99.82	99.91	99.79	99.93	99.83	99.91
%Q30	95.81	95.83	95.85	95.94	95.68	95.58	95.92	95.79	95.78
	L318-MT36-	L318-MT36-	L318-MT36-	L318-NC20-	L318-NC20-	L318-NC20-	L318-NC20-	L318-NC20-	L318-NC20-
	2_raw_2	1_raw_1	1_raw_2	3_raw_1	3_raw_2	2_raw_1	2_raw_2	1_raw_1	1_raw_2
Total	44318115	40638496	40638496	39442131	39442131	48582041	48582041	48252282	48252282
Sequences
Sequence length	151	151	151	151	151	151	151	151	151
%GC	53	53	53	52	53	52	53	52	53
%AT	47	47	47	48	47	48	47	48	47
%Q20	99.82	99.93	99.82	99.93	99.85	99.94	99.85	99.93	99.85
%Q30	95.82	95.74	96.36	95.86	96.05	95.85	95.99	95.85	95.89
	L318-NC36-	L318-NC36-	L318-NC36-	L318-NC36-	L318-NC36-	L318-NC36-	L318-C20-	L318-C20-	L318-C20-
	3_raw_1	3_raw_2	2_raw_1	2_raw_2	1_raw_1	1_raw_2	3_raw_1	3_raw_2	2_raw_1
Total	52403440	52403440	54370249	54370249	41598380	41598380	66453507	66453507	57403146
Sequences
Sequence length	151	151	151	151	151	151	151	151	151
%GC	53	54	53	54	53	54	53	53	53
%AT	47	46	47	46	47	46	47	47	47
%Q20	99.94	99.83	99.94	99.8	99.94	99.82	99.9	99.84	99.85
%Q30	95.95	95.99	95.92	95.83	95.81	95.45	95.86	95.76	95.22
	L318-C20-	L318-C20-	L318-C20-	L318-C36-	L318-C36-	L318-C36-	L318-C36-	L318-C36-	L318-C36-
	2_raw_2	1_raw_1	1_raw_2	3_raw_1	3_raw_2	2_raw_1	2_raw_2	1_raw_1	1_raw_2
Total	57403146	53224604	53224604	49480749	49480749	45108955	45108955	44529163	44529163
Sequences
Sequence length	151	151	151	151	151	151	151	151	151
%GC	54	53	53	53	54	53	54	53	54
%AT	46	47	47	47	46	47	46	47	46
%Q20	99.77	99.92	99.83	99.93	99.83	99.93	99.84	99.92	99.81
%Q30	95.12	95.81	95.62	95.79	95.66	95.82	95.96	95.76	95.85
Legend:
Total Sequences - A count of the total number of sequences processed.
Sequence length - Provides the length of the shortest and longest sequence in the set.
%GC - The overall %GC of all bases in all sequences.
%AT - The overall %AT of all bases in all sequences.
%Q20 - Ratio of bases that have phred quality score of over 20.
%Q30 - Ratio of bases that have phred quality score of over 30.
